# Supplementary material for: PyMouseTracks: Flexible Computer Vision and RFID-Based System for Multiple Mouse Tracking and Behavioral Assessment
Source: eNeuro. 2023 May 12;10(5):ENEURO.0127-22.2023. doi: 10.1523/ENEURO.0127-22.2023 (PMC10198609; doi:10.1523/ENEURO.0127-22.2023)
Supplement: Extended Data 1. — PMT online data collection module. Complete software package for online data recording. The package should be installed on a RPi microcomputer. Figure Contributions: Tony Fong wrote, tested the software, analyzed, and created the video. This extended data file supports Figure 1. Download Extended Data 1, ZIP file. [file enu-eN-MNT-0127-22-s16.zip]

Archive with 19 entries (17 files):
- tracker_rpi-main/
- tracker_rpi-main/.gitignore
- tracker_rpi-main/.gitmodules
- tracker_rpi-main/README.md
- tracker_rpi-main/RFIDTagReader/
- tracker_rpi-main/RFID_reader.py
- tracker_rpi-main/concept.png
- tracker_rpi-main/config.ini
- tracker_rpi-main/datalogger.py
- tracker_rpi-main/frame_counter.py
- tracker_rpi-main/home_cage_example.PNG
- tracker_rpi-main/main.py
- tracker_rpi-main/open_field.PNG
- tracker_rpi-main/pts_picamera.py
- tracker_rpi-main/settings_loader.py
- tracker_rpi-main/setup.png
- tracker_rpi-main/setup.sh
- tracker_rpi-main/three_chamber.PNG
- tracker_rpi-main/udp_socket.py
