# Supplementary material for: PyMouseTracks: Flexible Computer Vision and RFID-Based System for Multiple Mouse Tracking and Behavioral Assessment
Source: eNeuro. 2023 May 12;10(5):ENEURO.0127-22.2023. doi: 10.1523/ENEURO.0127-22.2023 (PMC10198609; doi:10.1523/ENEURO.0127-22.2023)
Supplement: Extended Data 1. — PMT online data collection module. Complete software package for online data recording. The package should be installed on a RPi microcomputer. Figure Contributions: Tony Fong wrote, tested the software, analyzed, and created the video. This extended data file supports Figure 1. Download Extended Data 1, ZIP file. [file enu-eN-MNT-0127-22-s16.zip › tracker_rpi-main/RFID_reader.py]

from smbus import SMBus
import os
import sys
from time import time, sleep
import signal
from datetime import datetime
from RFIDTagReader.RFIDTagReader import TagReader
#import pi_video_stream
from datalogger import datalogger

class RFID_reader():
    def __init__(self, pin, ID,pathin):
        """
        Constructor for a USB RFID reader-based RFID module.
        :param pin: RFID port number, usually a USB port
        :type pin: string
        :param ID: label to the RFID
        :type ID: string
        :param data_path: path to store the RFID reading information, defaults to None
        :type data_path: string
        """
        self.reader = TagReader (pin, doChecksum = True, timeOutSecs = None, kind='ID')
        self.data = 0
        self.ID = ID
        self.pathin=pathin
        with open(self.pathin,"w") as RFIDs:
                RFIDs.write('Reader,Timestamp,RFID\n')
        #self.stop_threads = False


    def scan(self):
        """Scans the RFID reader and if any mice is detected, log the tag with the :class: 'datalogger' object
        """
        while True:
            try:
                #if self.stop_threads: 
                #    break
                #self.data = 0
                # Caution! This method blocks if no tag is read. 
                self.data = self.reader.readTag()
                if self.data > 0:
                    #sleep:time for writing the tags. adjust so no double tags are written
                    #slightly unreliable, have a written text file instead with time stamps
                    #maybe better to match with no regards to actual frame but timestamp instead
                    print("got data on reader "+ str(self.ID))
                    print("added tag " + str(self.data) + " at time " + str(datetime.now().strftime('%Y-%m-%d_%H:%M:%S.%f')))
                    with open(self.pathin,"a") as RFIDs:
                        RFIDs.write(str(self.ID)+','+str(time())+','+str(self.data)+'\n')
                    sleep(0.02)
            except Exception as e:
                print('Tag Not read at reader '+ str(self.ID))
                self.data='None'
                sleep(0.1)

'''
Testing code
'''
if __name__=="__main__":
    #Testing code
    print("running RFID scanner, ctrl+C to quit")
    reader0 = RFID_reader('/dev/ttyUSB0', 'A')
    reader0.scan()
    # Check for timeout
