# Supplementary material for: PyMouseTracks: Flexible Computer Vision and RFID-Based System for Multiple Mouse Tracking and Behavioral Assessment
Source: eNeuro. 2023 May 12;10(5):ENEURO.0127-22.2023. doi: 10.1523/ENEURO.0127-22.2023 (PMC10198609; doi:10.1523/ENEURO.0127-22.2023)
Supplement: Extended Data 1. — PMT online data collection module. Complete software package for online data recording. The package should be installed on a RPi microcomputer. Figure Contributions: Tony Fong wrote, tested the software, analyzed, and created the video. This extended data file supports Figure 1. Download Extended Data 1, ZIP file. [file enu-eN-MNT-0127-22-s16.zip › tracker_rpi-main/config.ini]

[camera]
resolution = 960, 960
framerate = 40
Display = True
iso = 800
sensor_mode = 0 
awb_mode = auto
exposure_mode = auto 
awb_gains = 1,1
horizontal_flip = True
vertical_flip = True


[pi]
data_root = /media/pi/40263589263580C8/rpi_test/
user_interrupt_only = True
duration = 600
rfid= True
nreaders=9
spt= False
port= 2555
ip=142.103.107.225
