# Supplementary material for: PyMouseTracks: Flexible Computer Vision and RFID-Based System for Multiple Mouse Tracking and Behavioral Assessment
Source: eNeuro. 2023 May 12;10(5):ENEURO.0127-22.2023. doi: 10.1523/ENEURO.0127-22.2023 (PMC10198609; doi:10.1523/ENEURO.0127-22.2023)
Supplement: Extended Data 1. — PMT online data collection module. Complete software package for online data recording. The package should be installed on a RPi microcomputer. Figure Contributions: Tony Fong wrote, tested the software, analyzed, and created the video. This extended data file supports Figure 1. Download Extended Data 1, ZIP file. [file enu-eN-MNT-0127-22-s16.zip › tracker_rpi-main/frame_counter.py]

import cv2 


def get_video_frame_count(folder): 
# Get count from video
    count=0
    cap=cv2.VideoCapture(str(folder) + '/raw.avi')
    while (cap.isOpened()):
        ret,img=cap.read()
        if ret ==True:
            count+=1
        else:
            break
    print('[INFO] video frame count: ' + str(count))


def get_txt_frame_count(folder): 
    # Get frame count from txt
    count = 0
    with open(str(folder) + '/RFID_data_all.txt', 'r') as f:
        for line in f:
            count+=1
    print('[INFO] logfile frame count: ' + str(count-1))


'''
Testing code
'''
if __name__ == '__main__':
    folder = input('What is the folder name? ')
    get_video_frame_count(folder)
    get_txt_frame_count(folder)
