# Supplementary material for: PyMouseTracks: Flexible Computer Vision and RFID-Based System for Multiple Mouse Tracking and Behavioral Assessment
Source: eNeuro. 2023 May 12;10(5):ENEURO.0127-22.2023. doi: 10.1523/ENEURO.0127-22.2023 (PMC10198609; doi:10.1523/ENEURO.0127-22.2023)
Supplement: Extended Data 1. — PMT online data collection module. Complete software package for online data recording. The package should be installed on a RPi microcomputer. Figure Contributions: Tony Fong wrote, tested the software, analyzed, and created the video. This extended data file supports Figure 1. Download Extended Data 1, ZIP file. [file enu-eN-MNT-0127-22-s16.zip › tracker_rpi-main/setup.sh]

#$ sudo chmod 765 pi_video_stream_setup.sh
#$ sudo ./pi_video_stream_setup.sh
    
    echo "Changing folder permission to user"
    _path = $PWD
    cd "/home/pi"
    cd "$_path"
    sudo chown pi $_path -R

    echo "Installing All related packages packages"
    pip3 install numpy
    pip3 install schedule
    pip3 install imutils
    pip3 install wiringpi
    pip3 install tables
    sudo pip3 install opencv-python==4.1.0.25
    sudo apt-get install libjasper-dev 
    sudo apt-get install libatlas-base-dev
    sudo apt-get install -y libqtgui4
    sudo apt-get install libqt4-test
    echo "Install complete\n Make sure you manually ENABLE CAMERA PORT."
    exit
