# Supplementary material for: PyMouseTracks: Flexible Computer Vision and RFID-Based System for Multiple Mouse Tracking and Behavioral Assessment
Source: eNeuro. 2023 May 12;10(5):ENEURO.0127-22.2023. doi: 10.1523/ENEURO.0127-22.2023 (PMC10198609; doi:10.1523/ENEURO.0127-22.2023)
Supplement: Extended Data 1. — PMT online data collection module. Complete software package for online data recording. The package should be installed on a RPi microcomputer. Figure Contributions: Tony Fong wrote, tested the software, analyzed, and created the video. This extended data file supports Figure 1. Download Extended Data 1, ZIP file. [file enu-eN-MNT-0127-22-s16.zip › tracker_rpi-main/udp_socket.py]

import socket
from datetime import datetime
class rpi_socket():
    def __init__(self, ip, port,pathin):    
        try:
            self.sock=socket.socket(socket.AF_INET,socket.SOCK_DGRAM)
            self.sock.bind((ip, port))
            self.pathin=pathin
        except Exception as e: 
            print(e)
            print('Unable to establish connection with {}'.format(ip))
        with open(self.pathin,"w") as RFIDs:
            RFIDs.write('Reader,Timestamp,RFID\n')
    def run(self):
        while True: 
            data, addr=self.sock.recvfrom(1024)
            data=data.decode('utf-8')
            if data[0]=='i':
                with open(self.pathin,"a") as RFIDs:
                    RFIDs.write('SPT_IN'+','+str(datetime.now())+','+data+'\n')
                    print('Tag{} entered the SPT_tunnel at {}'.format(str(data[1:]),str(datetime.now().strftime("%Y-%m-%d_%H:%M:%S.%f"))))
            elif data[0]=='o':
                with open(self.pathin,"a") as RFIDs:
                    RFIDs.write('SPT_OUT'+','+str(datetime.now())+','+data+'\n')
                    print('Tag{} existed the SPT_tunnel at {}'.format(str(data[1:]),str(datetime.now().strftime("%Y-%m-%d_%H:%M:%S.%f"))))
            elif data[0]=='l':
                with open(self.pathin,"a") as RFIDs:
                    RFIDs.write('SPT_lick'+','+str(datetime.now())+','+data+'\n')
                    print('Tag{} is licking in the SPT_tunnel at {}'.format(str(data[1:]),str(datetime.now().strftime("%Y-%m-%d_%H:%M:%S.%f"))))
