# Supplementary material for: PyMouseTracks: Flexible Computer Vision and RFID-Based System for Multiple Mouse Tracking and Behavioral Assessment
Source: eNeuro. 2023 May 12;10(5):ENEURO.0127-22.2023. doi: 10.1523/ENEURO.0127-22.2023 (PMC10198609; doi:10.1523/ENEURO.0127-22.2023)
Supplement: Extended Data 2. — PMT offline data analysis module. Complete software package for offline data analysis. The package was installed and ran in an Anaconda environment (https://www.anaconda.com). Code was tested on a Windows 10 PC (AMD Ryzen 7 5800X; 64 GB; RTX 2080Ti) and Linux (Ubuntu 20.04.2 LTS) PC (Intel i7-7800X; 94 GB; GTX Titan X). Figure Contributions: Tony Fong wrote and tested the software. This extended data file supports Figure 1. Download Extended Data 2, ZIP file. [file enu-eN-MNT-0127-22-s17.zip]

Archive with 231 entries (172 files):
- ED2 PMT Offline Data Analysis Module/PRT/
- ED2 PMT Offline Data Analysis Module/PRT/.gitattributes
- ED2 PMT Offline Data Analysis Module/PRT/analysis.py
- ED2 PMT Offline Data Analysis Module/PRT/android/
- ED2 PMT Offline Data Analysis Module/PRT/android/.gitignore
- ED2 PMT Offline Data Analysis Module/PRT/android/app/
- ED2 PMT Offline Data Analysis Module/PRT/android/app/.gitignore
- ED2 PMT Offline Data Analysis Module/PRT/android/app/build.gradle
- ED2 PMT Offline Data Analysis Module/PRT/android/app/download_model.gradle
- ED2 PMT Offline Data Analysis Module/PRT/android/app/proguard-rules.pro
- ED2 PMT Offline Data Analysis Module/PRT/android/app/src/
- ED2 PMT Offline Data Analysis Module/PRT/android/app/src/androidTest/
- ED2 PMT Offline Data Analysis Module/PRT/android/app/src/androidTest/assets/
- ED2 PMT Offline Data Analysis Module/PRT/android/app/src/androidTest/assets/table.jpg
- ED2 PMT Offline Data Analysis Module/PRT/android/app/src/androidTest/assets/table_results.txt
- ED2 PMT Offline Data Analysis Module/PRT/android/app/src/androidTest/java/
- ED2 PMT Offline Data Analysis Module/PRT/android/app/src/androidTest/java/AndroidManifest.xml
- ED2 PMT Offline Data Analysis Module/PRT/android/app/src/androidTest/java/org/
- ED2 PMT Offline Data Analysis Module/PRT/android/app/src/androidTest/java/org/tensorflow/
- ED2 PMT Offline Data Analysis Module/PRT/android/app/src/androidTest/java/org/tensorflow/lite/
- ED2 PMT Offline Data Analysis Module/PRT/android/app/src/androidTest/java/org/tensorflow/lite/examples/
- ED2 PMT Offline Data Analysis Module/PRT/android/app/src/androidTest/java/org/tensorflow/lite/examples/detection/
- ED2 PMT Offline Data Analysis Module/PRT/android/app/src/androidTest/java/org/tensorflow/lite/examples/detection/DetectorTest.java
- ED2 PMT Offline Data Analysis Module/PRT/android/app/src/main/
- ED2 PMT Offline Data Analysis Module/PRT/android/app/src/main/AndroidManifest.xml
- ED2 PMT Offline Data Analysis Module/PRT/android/app/src/main/assets/
- ED2 PMT Offline Data Analysis Module/PRT/android/app/src/main/assets/coco.txt
- ED2 PMT Offline Data Analysis Module/PRT/android/app/src/main/assets/kite.jpg
- ED2 PMT Offline Data Analysis Module/PRT/android/app/src/main/assets/labelmap.txt
- ED2 PMT Offline Data Analysis Module/PRT/android/app/src/main/assets/yolov4-416-fp32.tflite
- ED2 PMT Offline Data Analysis Module/PRT/android/app/src/main/java/
- ED2 PMT Offline Data Analysis Module/PRT/android/app/src/main/java/org/
- ED2 PMT Offline Data Analysis Module/PRT/android/app/src/main/java/org/tensorflow/
- ED2 PMT Offline Data Analysis Module/PRT/android/app/src/main/java/org/tensorflow/lite/
- ED2 PMT Offline Data Analysis Module/PRT/android/app/src/main/java/org/tensorflow/lite/examples/
- ED2 PMT Offline Data Analysis Module/PRT/android/app/src/main/java/org/tensorflow/lite/examples/detection/
- ED2 PMT Offline Data Analysis Module/PRT/android/app/src/main/java/org/tensorflow/lite/examples/detection/CameraActivity.java
- ED2 PMT Offline Data Analysis Module/PRT/android/app/src/main/java/org/tensorflow/lite/examples/detection/CameraConnectionFragment.java
- ED2 PMT Offline Data Analysis Module/PRT/android/app/src/main/java/org/tensorflow/lite/examples/detection/customview/
- ED2 PMT Offline Data Analysis Module/PRT/android/app/src/main/java/org/tensorflow/lite/examples/detection/customview/AutoFitTextureView.java
- ED2 PMT Offline Data Analysis Module/PRT/android/app/src/main/java/org/tensorflow/lite/examples/detection/customview/OverlayView.java
- ED2 PMT Offline Data Analysis Module/PRT/android/app/src/main/java/org/tensorflow/lite/examples/detection/customview/RecognitionScoreView.java
- ED2 PMT Offline Data Analysis Module/PRT/android/app/src/main/java/org/tensorflow/lite/examples/detection/customview/ResultsView.java
- ED2 PMT Offline Data Analysis Module/PRT/android/app/src/main/java/org/tensorflow/lite/examples/detection/DetectorActivity.java
- ED2 PMT Offline Data Analysis Module/PRT/android/app/src/main/java/org/tensorflow/lite/examples/detection/env/
- ED2 PMT Offline Data Analysis Module/PRT/android/app/src/main/java/org/tensorflow/lite/examples/detection/env/BorderedText.java
- ED2 PMT Offline Data Analysis Module/PRT/android/app/src/main/java/org/tensorflow/lite/examples/detection/env/ImageUtils.java
- ED2 PMT Offline Data Analysis Module/PRT/android/app/src/main/java/org/tensorflow/lite/examples/detection/env/Logger.java
- ED2 PMT Offline Data Analysis Module/PRT/android/app/src/main/java/org/tensorflow/lite/examples/detection/env/Size.java
- ED2 PMT Offline Data Analysis Module/PRT/android/app/src/main/java/org/tensorflow/lite/examples/detection/env/Utils.java
- ED2 PMT Offline Data Analysis Module/PRT/android/app/src/main/java/org/tensorflow/lite/examples/detection/LegacyCameraConnectionFragment.java
- ED2 PMT Offline Data Analysis Module/PRT/android/app/src/main/java/org/tensorflow/lite/examples/detection/MainActivity.java
- ED2 PMT Offline Data Analysis Module/PRT/android/app/src/main/java/org/tensorflow/lite/examples/detection/tflite/
- ED2 PMT Offline Data Analysis Module/PRT/android/app/src/main/java/org/tensorflow/lite/examples/detection/tflite/Classifier.java
- ED2 PMT Offline Data Analysis Module/PRT/android/app/src/main/java/org/tensorflow/lite/examples/detection/tflite/YoloV4Classifier.java
- ED2 PMT Offline Data Analysis Module/PRT/android/app/src/main/java/org/tensorflow/lite/examples/detection/tracking/
- ED2 PMT Offline Data Analysis Module/PRT/android/app/src/main/java/org/tensorflow/lite/examples/detection/tracking/MultiBoxTracker.java
- ED2 PMT Offline Data Analysis Module/PRT/android/app/src/main/res/
- ED2 PMT Offline Data Analysis Module/PRT/android/app/src/main/res/drawable/
- ED2 PMT Offline Data Analysis Module/PRT/android/app/src/main/res/drawable/bottom_sheet_bg.xml
- ED2 PMT Offline Data Analysis Module/PRT/android/app/src/main/res/drawable/ic_baseline_add.xml
- ED2 PMT Offline Data Analysis Module/PRT/android/app/src/main/res/drawable/ic_baseline_remove.xml
- ED2 PMT Offline Data Analysis Module/PRT/android/app/src/main/res/drawable/ic_launcher_background.xml
- ED2 PMT Offline Data Analysis Module/PRT/android/app/src/main/res/drawable/rectangle.xml
- ED2 PMT Offline Data Analysis Module/PRT/android/app/src/main/res/drawable-hdpi/
- ED2 PMT Offline Data Analysis Module/PRT/android/app/src/main/res/drawable-hdpi/ic_launcher.png
- ED2 PMT Offline Data Analysis Module/PRT/android/app/src/main/res/drawable-mdpi/
- ED2 PMT Offline Data Analysis Module/PRT/android/app/src/main/res/drawable-mdpi/ic_launcher.png
- ED2 PMT Offline Data Analysis Module/PRT/android/app/src/main/res/drawable-v24/
- ED2 PMT Offline Data Analysis Module/PRT/android/app/src/main/res/drawable-v24/ic_launcher_foreground.xml
- ED2 PMT Offline Data Analysis Module/PRT/android/app/src/main/res/drawable-v24/kite.jpg
- ED2 PMT Offline Data Analysis Module/PRT/android/app/src/main/res/drawable-xxhdpi/
- ED2 PMT Offline Data Analysis Module/PRT/android/app/src/main/res/drawable-xxhdpi/ic_launcher.png
- ED2 PMT Offline Data Analysis Module/PRT/android/app/src/main/res/drawable-xxhdpi/icn_chevron_down.png
- ED2 PMT Offline Data Analysis Module/PRT/android/app/src/main/res/drawable-xxhdpi/icn_chevron_up.png
- ED2 PMT Offline Data Analysis Module/PRT/android/app/src/main/res/drawable-xxhdpi/tfl2_logo.png
- ED2 PMT Offline Data Analysis Module/PRT/android/app/src/main/res/drawable-xxhdpi/tfl2_logo_dark.png
- ED2 PMT Offline Data Analysis Module/PRT/android/app/src/main/res/drawable-xxxhdpi/
- ED2 PMT Offline Data Analysis Module/PRT/android/app/src/main/res/drawable-xxxhdpi/caret.jpg
- ED2 PMT Offline Data Analysis Module/PRT/android/app/src/main/res/drawable-xxxhdpi/chair.jpg
- ED2 PMT Offline Data Analysis Module/PRT/android/app/src/main/res/drawable-xxxhdpi/sample_image.jpg
- ED2 PMT Offline Data Analysis Module/PRT/android/app/src/main/res/layout/
- ED2 PMT Offline Data Analysis Module/PRT/android/app/src/main/res/layout/activity_main.xml
- ED2 PMT Offline Data Analysis Module/PRT/android/app/src/main/res/layout/tfe_od_activity_camera.xml
- ED2 PMT Offline Data Analysis Module/PRT/android/app/src/main/res/layout/tfe_od_camera_connection_fragment_tracking.xml
- ED2 PMT Offline Data Analysis Module/PRT/android/app/src/main/res/layout/tfe_od_layout_bottom_sheet.xml
- ED2 PMT Offline Data Analysis Module/PRT/android/app/src/main/res/mipmap-anydpi-v26/
- ED2 PMT Offline Data Analysis Module/PRT/android/app/src/main/res/mipmap-anydpi-v26/ic_launcher.xml
- ED2 PMT Offline Data Analysis Module/PRT/android/app/src/main/res/mipmap-anydpi-v26/ic_launcher_round.xml
- ED2 PMT Offline Data Analysis Module/PRT/android/app/src/main/res/mipmap-hdpi/
- ED2 PMT Offline Data Analysis Module/PRT/android/app/src/main/res/mipmap-hdpi/ic_launcher.png
- ED2 PMT Offline Data Analysis Module/PRT/android/app/src/main/res/mipmap-hdpi/ic_launcher_foreground.png
- ED2 PMT Offline Data Analysis Module/PRT/android/app/src/main/res/mipmap-hdpi/ic_launcher_round.png
- ED2 PMT Offline Data Analysis Module/PRT/android/app/src/main/res/mipmap-mdpi/
- ED2 PMT Offline Data Analysis Module/PRT/android/app/src/main/res/mipmap-mdpi/ic_launcher.png
- ED2 PMT Offline Data Analysis Module/PRT/android/app/src/main/res/mipmap-mdpi/ic_launcher_foreground.png
- ED2 PMT Offline Data Analysis Module/PRT/android/app/src/main/res/mipmap-mdpi/ic_launcher_round.png
- ED2 PMT Offline Data Analysis Module/PRT/android/app/src/main/res/mipmap-xhdpi/
- ED2 PMT Offline Data Analysis Module/PRT/android/app/src/main/res/mipmap-xhdpi/ic_launcher.png
- ED2 PMT Offline Data Analysis Module/PRT/android/app/src/main/res/mipmap-xhdpi/ic_launcher_foreground.png
- ED2 PMT Offline Data Analysis Module/PRT/android/app/src/main/res/mipmap-xhdpi/ic_launcher_round.png
- ED2 PMT Offline Data Analysis Module/PRT/android/app/src/main/res/mipmap-xxhdpi/
- ED2 PMT Offline Data Analysis Module/PRT/android/app/src/main/res/mipmap-xxhdpi/ic_launcher.png
- ED2 PMT Offline Data Analysis Module/PRT/android/app/src/main/res/mipmap-xxhdpi/ic_launcher_foreground.png
- ED2 PMT Offline Data Analysis Module/PRT/android/app/src/main/res/mipmap-xxhdpi/ic_launcher_round.png
- ED2 PMT Offline Data Analysis Module/PRT/android/app/src/main/res/mipmap-xxxhdpi/
- ED2 PMT Offline Data Analysis Module/PRT/android/app/src/main/res/mipmap-xxxhdpi/ic_launcher.png
- ED2 PMT Offline Data Analysis Module/PRT/android/app/src/main/res/mipmap-xxxhdpi/ic_launcher_foreground.png
- ED2 PMT Offline Data Analysis Module/PRT/android/app/src/main/res/mipmap-xxxhdpi/ic_launcher_round.png
- ED2 PMT Offline Data Analysis Module/PRT/android/app/src/main/res/values/
- ED2 PMT Offline Data Analysis Module/PRT/android/app/src/main/res/values/colors.xml
- ED2 PMT Offline Data Analysis Module/PRT/android/app/src/main/res/values/dimens.xml
- ED2 PMT Offline Data Analysis Module/PRT/android/app/src/main/res/values/strings.xml
- ED2 PMT Offline Data Analysis Module/PRT/android/app/src/main/res/values/styles.xml
- ED2 PMT Offline Data Analysis Module/PRT/android/build.gradle
- ED2 PMT Offline Data Analysis Module/PRT/android/gradle.properties
- ED2 PMT Offline Data Analysis Module/PRT/android/gradle/
- ED2 PMT Offline Data Analysis Module/PRT/android/gradle/wrapper/
- ED2 PMT Offline Data Analysis Module/PRT/android/gradle/wrapper/gradle-wrapper.jar
- ED2 PMT Offline Data Analysis Module/PRT/android/gradle/wrapper/gradle-wrapper.properties
- ED2 PMT Offline Data Analysis Module/PRT/android/gradlew
- ED2 PMT Offline Data Analysis Module/PRT/android/gradlew.bat
- ED2 PMT Offline Data Analysis Module/PRT/android/settings.gradle
- ED2 PMT Offline Data Analysis Module/PRT/benchmarks.py
- ED2 PMT Offline Data Analysis Module/PRT/CODE_OF_CONDUCT.md
- ED2 PMT Offline Data Analysis Module/PRT/conda-env.yml
- ED2 PMT Offline Data Analysis Module/PRT/configs/
- ED2 PMT Offline Data Analysis Module/PRT/configs/config.ini
- ED2 PMT Offline Data Analysis Module/PRT/configs/logs.txt
- ED2 PMT Offline Data Analysis Module/PRT/configs/yolov4-obj.cfg
- ED2 PMT Offline Data Analysis Module/PRT/convert_trt.py
- ED2 PMT Offline Data Analysis Module/PRT/core/
- ED2 PMT Offline Data Analysis Module/PRT/core/__pycache__/
- ED2 PMT Offline Data Analysis Module/PRT/core/__pycache__/backbone.cpython-37.pyc
- ED2 PMT Offline Data Analysis Module/PRT/core/__pycache__/common.cpython-37.pyc
- ED2 PMT Offline Data Analysis Module/PRT/core/__pycache__/config.cpython-37.pyc
- ED2 PMT Offline Data Analysis Module/PRT/core/__pycache__/dataset.cpython-37.pyc
- ED2 PMT Offline Data Analysis Module/PRT/core/__pycache__/frame_extraction.cpython-37.pyc
- ED2 PMT Offline Data Analysis Module/PRT/core/__pycache__/utils.cpython-37.pyc
- ED2 PMT Offline Data Analysis Module/PRT/core/__pycache__/yolov4.cpython-37.pyc
- ED2 PMT Offline Data Analysis Module/PRT/core/backbone.py
- ED2 PMT Offline Data Analysis Module/PRT/core/common.py
- ED2 PMT Offline Data Analysis Module/PRT/core/config.py
- ED2 PMT Offline Data Analysis Module/PRT/core/dataset.py
- ED2 PMT Offline Data Analysis Module/PRT/core/frame_extraction.py
- ED2 PMT Offline Data Analysis Module/PRT/core/utils.py
- ED2 PMT Offline Data Analysis Module/PRT/core/yolov4.py
- ED2 PMT Offline Data Analysis Module/PRT/data/
- ED2 PMT Offline Data Analysis Module/PRT/data/anchors/
- ED2 PMT Offline Data Analysis Module/PRT/data/anchors/basline_anchors.txt
- ED2 PMT Offline Data Analysis Module/PRT/data/anchors/basline_tiny_anchors.txt
- ED2 PMT Offline Data Analysis Module/PRT/data/anchors/yolov3_anchors.txt
- ED2 PMT Offline Data Analysis Module/PRT/data/anchors/yolov4_anchors.txt
- ED2 PMT Offline Data Analysis Module/PRT/data/dataset/
- ED2 PMT Offline Data Analysis Module/PRT/data/log/
- ED2 PMT Offline Data Analysis Module/PRT/data/log/events.out.tfevents.1650946898.tony-System-Product-Name.817853.7785.v2
- ED2 PMT Offline Data Analysis Module/PRT/evaluate.py
- ED2 PMT Offline Data Analysis Module/PRT/getmatchframes.py
- ED2 PMT Offline Data Analysis Module/PRT/imgs/
- ED2 PMT Offline Data Analysis Module/PRT/imgs/3chamber.PNG
- ED2 PMT Offline Data Analysis Module/PRT/imgs/failed_match_example.png
- ED2 PMT Offline Data Analysis Module/PRT/imgs/Home_cage_tracks.PNG
- ED2 PMT Offline Data Analysis Module/PRT/imgs/open_field.PNG
- ED2 PMT Offline Data Analysis Module/PRT/imgs/SORT_re.PNG
- ED2 PMT Offline Data Analysis Module/PRT/imgs/Track_flow.png
- ED2 PMT Offline Data Analysis Module/PRT/kalmen_predic.png
- ED2 PMT Offline Data Analysis Module/PRT/LICENSE_Yolov4
- ED2 PMT Offline Data Analysis Module/PRT/mAP/
- ED2 PMT Offline Data Analysis Module/PRT/mAP/__pycache__/
- ED2 PMT Offline Data Analysis Module/PRT/mAP/__pycache__/eval_tools.cpython-37.pyc
- ED2 PMT Offline Data Analysis Module/PRT/mAP/eval_tools.py
- ED2 PMT Offline Data Analysis Module/PRT/mAP/extra/
- ED2 PMT Offline Data Analysis Module/PRT/mAP/extra/intersect-gt-and-pred.py
- ED2 PMT Offline Data Analysis Module/PRT/mAP/extra/remove_space.py
- ED2 PMT Offline Data Analysis Module/PRT/mAP/main.py
- ED2 PMT Offline Data Analysis Module/PRT/non_use/
- ED2 PMT Offline Data Analysis Module/PRT/non_use/convert_tflite.py
- ED2 PMT Offline Data Analysis Module/PRT/non_use/convert_trt.py
- ED2 PMT Offline Data Analysis Module/PRT/non_use/datasetfix.py
- ED2 PMT Offline Data Analysis Module/PRT/non_use/train.py
- ED2 PMT Offline Data Analysis Module/PRT/notebooks/
- ED2 PMT Offline Data Analysis Module/PRT/notebooks/sample_use1.ipynb
- ED2 PMT Offline Data Analysis Module/PRT/notebooks/YOLOv4_Training_colab.ipynb
- ED2 PMT Offline Data Analysis Module/PRT/PiRodentTracks Setup_Use Guide.pdf
- ED2 PMT Offline Data Analysis Module/PRT/prt_utils/
- ED2 PMT Offline Data Analysis Module/PRT/prt_utils/__pycache__/
- ED2 PMT Offline Data Analysis Module/PRT/prt_utils/__pycache__/configloader.cpython-37.pyc
- ED2 PMT Offline Data Analysis Module/PRT/prt_utils/__pycache__/detect_utils.cpython-37.pyc
- ED2 PMT Offline Data Analysis Module/PRT/prt_utils/__pycache__/extract_frames2label.cpython-37.pyc
- ED2 PMT Offline Data Analysis Module/PRT/prt_utils/__pycache__/generate_vid.cpython-37.pyc
- ED2 PMT Offline Data Analysis Module/PRT/prt_utils/__pycache__/mouse_matching.cpython-37.pyc
- ED2 PMT Offline Data Analysis Module/PRT/prt_utils/__pycache__/mouse_matching.cpython-38.pyc
- ED2 PMT Offline Data Analysis Module/PRT/prt_utils/__pycache__/mouse_matching.cpython-39.pyc
- ED2 PMT Offline Data Analysis Module/PRT/prt_utils/__pycache__/sort.cpython-37.pyc
- ED2 PMT Offline Data Analysis Module/PRT/prt_utils/__pycache__/sort.cpython-38.pyc
- ED2 PMT Offline Data Analysis Module/PRT/prt_utils/__pycache__/track_utils.cpython-37.pyc
- ED2 PMT Offline Data Analysis Module/PRT/prt_utils/__pycache__/track_utils.cpython-38.pyc
- ED2 PMT Offline Data Analysis Module/PRT/prt_utils/__pycache__/track_utils.cpython-39.pyc
- ED2 PMT Offline Data Analysis Module/PRT/prt_utils/__pycache__/train_utils.cpython-37.pyc
- ED2 PMT Offline Data Analysis Module/PRT/prt_utils/__pycache__/trajectory_analysis_utils.cpython-37.pyc
- ED2 PMT Offline Data Analysis Module/PRT/prt_utils/configloader.py
- ED2 PMT Offline Data Analysis Module/PRT/prt_utils/detect_utils.py
- ED2 PMT Offline Data Analysis Module/PRT/prt_utils/extract_frames2label.py
- ED2 PMT Offline Data Analysis Module/PRT/prt_utils/generate_vid.py
- ED2 PMT Offline Data Analysis Module/PRT/prt_utils/get_mouse_status.py
- ED2 PMT Offline Data Analysis Module/PRT/prt_utils/mouse_matching.py
- ED2 PMT Offline Data Analysis Module/PRT/prt_utils/sort.py
- ED2 PMT Offline Data Analysis Module/PRT/prt_utils/track_utils.py
- ED2 PMT Offline Data Analysis Module/PRT/prt_utils/train_utils.py
- ED2 PMT Offline Data Analysis Module/PRT/prt_utils/trajectory_analysis_utils.py
- ED2 PMT Offline Data Analysis Module/PRT/PyMouseTracks Setup_Use Guide.pdf
- ED2 PMT Offline Data Analysis Module/PRT/PyRodentTracks.py
- ED2 PMT Offline Data Analysis Module/PRT/README.md
- ED2 PMT Offline Data Analysis Module/PRT/requirements.txt
- ED2 PMT Offline Data Analysis Module/PRT/save_model.py
- ED2 PMT Offline Data Analysis Module/PRT/scripts/
- ED2 PMT Offline Data Analysis Module/PRT/scripts/__pycache__/
- ED2 PMT Offline Data Analysis Module/PRT/scripts/__pycache__/voc_convert.cpython-37.pyc
- ED2 PMT Offline Data Analysis Module/PRT/scripts/coco_annotation.py
- ED2 PMT Offline Data Analysis Module/PRT/scripts/coco_convert.py
- ED2 PMT Offline Data Analysis Module/PRT/scripts/get_coco_dataset_2017.sh
- ED2 PMT Offline Data Analysis Module/PRT/scripts/google_utils.py
- ED2 PMT Offline Data Analysis Module/PRT/scripts/voc/
- ED2 PMT Offline Data Analysis Module/PRT/scripts/voc/get_voc2012.sh
- ED2 PMT Offline Data Analysis Module/PRT/scripts/voc/README.md
- ED2 PMT Offline Data Analysis Module/PRT/scripts/voc/voc_convert.py
- ED2 PMT Offline Data Analysis Module/PRT/scripts/voc/voc_make_names.py
- ED2 PMT Offline Data Analysis Module/PRT/scripts/voc_annotation.py
- ED2 PMT Offline Data Analysis Module/PRT/scripts/voc_convert.py
- ED2 PMT Offline Data Analysis Module/PRT/select_roi.py
- ED2 PMT Offline Data Analysis Module/PRT/video_formater.py
