# Supplementary material for: PyMouseTracks: Flexible Computer Vision and RFID-Based System for Multiple Mouse Tracking and Behavioral Assessment
Source: eNeuro. 2023 May 12;10(5):ENEURO.0127-22.2023. doi: 10.1523/ENEURO.0127-22.2023 (PMC10198609; doi:10.1523/ENEURO.0127-22.2023)
Supplement: Extended Data 2. — PMT offline data analysis module. Complete software package for offline data analysis. The package was installed and ran in an Anaconda environment (https://www.anaconda.com). Code was tested on a Windows 10 PC (AMD Ryzen 7 5800X; 64 GB; RTX 2080Ti) and Linux (Ubuntu 20.04.2 LTS) PC (Intel i7-7800X; 94 GB; GTX Titan X). Figure Contributions: Tony Fong wrote and tested the software. This extended data file supports Figure 1. Download Extended Data 2, ZIP file. [file enu-eN-MNT-0127-22-s17.zip › ED2 PMT Offline Data Analysis Module/PRT/analysis.py]

import os
import pandas as pd
import numpy as np
#from tensorflow.python.client import device_lib
import PyRodentTracks as prt
#print(device_lib.list_local_devices())

rfid_tags=[34443625031,141868466231,34443624660]
config_path = '/media/tony/data/data/large_tracker_trainning/config.ini'


path='/mnt/team/TM_Lab/Tony/stroke_3d_cylinder/tracker_cage/BJ/'

folders=['2022-08-19_16-13-19']#,'2022-08-20_16-48-44']#,'2022-08-21_16-22-57','2022-08-22_16-34-54','2022-08-23_15-41-55']
#folders=['2022-08-20_16-48-44']
for i in folders:
    temp = prt.PRT_analysis(path+i,config_path,3,rfid_tags)
    #temp.detect_mice()
    temp.load_RFID()
    temp.load_dets()
    temp.RFID_match()
    temp.find_activte_mice()
    temp.compile_travel_trjectories()
