# Supplementary material for: PyMouseTracks: Flexible Computer Vision and RFID-Based System for Multiple Mouse Tracking and Behavioral Assessment
Source: eNeuro. 2023 May 12;10(5):ENEURO.0127-22.2023. doi: 10.1523/ENEURO.0127-22.2023 (PMC10198609; doi:10.1523/ENEURO.0127-22.2023)
Supplement: Extended Data 2. — PMT offline data analysis module. Complete software package for offline data analysis. The package was installed and ran in an Anaconda environment (https://www.anaconda.com). Code was tested on a Windows 10 PC (AMD Ryzen 7 5800X; 64 GB; RTX 2080Ti) and Linux (Ubuntu 20.04.2 LTS) PC (Intel i7-7800X; 94 GB; GTX Titan X). Figure Contributions: Tony Fong wrote and tested the software. This extended data file supports Figure 1. Download Extended Data 2, ZIP file. [file enu-eN-MNT-0127-22-s17.zip › ED2 PMT Offline Data Analysis Module/PRT/android/app/download_model.gradle]

task downloadZipFile(type: Download) {
    src 'http://storage.googleapis.com/download.tensorflow.org/models/tflite/coco_ssd_mobilenet_v1_1.0_quant_2018_06_29.zip'
    dest new File(buildDir, 'zips/')
    overwrite false
}


task downloadAndUnzipFile(dependsOn: downloadZipFile, type: Copy) {
    from zipTree(downloadZipFile.dest)
    into project.ext.ASSET_DIR
}


task extractModels(type: Copy) {
    dependsOn downloadAndUnzipFile
}

tasks.whenTaskAdded { task ->
    if (task.name == 'assembleDebug') {
        task.dependsOn 'extractModels'
    }
    if (task.name == 'assembleRelease') {
        task.dependsOn 'extractModels'
    }
}
