# Supplementary material for: PyMouseTracks: Flexible Computer Vision and RFID-Based System for Multiple Mouse Tracking and Behavioral Assessment
Source: eNeuro. 2023 May 12;10(5):ENEURO.0127-22.2023. doi: 10.1523/ENEURO.0127-22.2023 (PMC10198609; doi:10.1523/ENEURO.0127-22.2023)
Supplement: Extended Data 2. — PMT offline data analysis module. Complete software package for offline data analysis. The package was installed and ran in an Anaconda environment (https://www.anaconda.com). Code was tested on a Windows 10 PC (AMD Ryzen 7 5800X; 64 GB; RTX 2080Ti) and Linux (Ubuntu 20.04.2 LTS) PC (Intel i7-7800X; 94 GB; GTX Titan X). Figure Contributions: Tony Fong wrote and tested the software. This extended data file supports Figure 1. Download Extended Data 2, ZIP file. [file enu-eN-MNT-0127-22-s17.zip › ED2 PMT Offline Data Analysis Module/PRT/android/app/src/androidTest/java/org/tensorflow/lite/examples/detection/DetectorTest.java]

/*
 * Copyright 2020 The TensorFlow Authors. All Rights Reserved.
 *
 * Licensed under the Apache License, Version 2.0 (the "License");
 * you may not use this file except in compliance with the License.
 * You may obtain a copy of the License at
 *
 *       http://www.apache.org/licenses/LICENSE-2.0
 *
 * Unless required by applicable law or agreed to in writing, software
 * distributed under the License is distributed on an "AS IS" BASIS,
 * WITHOUT WARRANTIES OR CONDITIONS OF ANY KIND, either express or implied.
 * See the License for the specific language governing permissions and
 * limitations under the License.
 */

package org.tensorflow.lite.examples.detection;

import static com.google.common.truth.Truth.assertThat;
import static java.lang.Math.abs;
import static java.lang.Math.max;
import static java.lang.Math.min;

import android.content.res.AssetManager;
import android.graphics.Bitmap;
import android.graphics.Bitmap.Config;
import android.graphics.BitmapFactory;
import android.graphics.Canvas;
import android.graphics.Matrix;
import android.graphics.RectF;
import android.util.Size;
import androidx.test.ext.junit.runners.AndroidJUnit4;
import androidx.test.platform.app.InstrumentationRegistry;
import java.io.IOException;
import java.io.InputStream;
import java.util.ArrayList;
import java.util.List;
import java.util.Scanner;
import org.junit.Before;
import org.junit.Test;
import org.junit.runner.RunWith;
import org.tensorflow.lite.examples.detection.env.ImageUtils;
import org.tensorflow.lite.examples.detection.tflite.Classifier;
import org.tensorflow.lite.examples.detection.tflite.Classifier.Recognition;
import org.tensorflow.lite.examples.detection.tflite.TFLiteObjectDetectionAPIModel;

/** Golden test for Object Detection Reference app. */
@RunWith(AndroidJUnit4.class)
public class DetectorTest {

  private static final int MODEL_INPUT_SIZE = 300;
  private static final boolean IS_MODEL_QUANTIZED = true;
  private static final String MODEL_FILE = "detect.tflite";
  private static final String LABELS_FILE = "file:///android_asset/labelmap.txt";
  private static final Size IMAGE_SIZE = new Size(640, 480);

  private Classifier detector;
  private Bitmap croppedBitmap;
  private Matrix frameToCropTransform;
  private Matrix cropToFrameTransform;

  @Before
  public void setUp() throws IOException {
    AssetManager assetManager =
        InstrumentationRegistry.getInstrumentation().getContext().getAssets();
    detector =
        TFLiteObjectDetectionAPIModel.create(
            assetManager,
            MODEL_FILE,
            LABELS_FILE,
            MODEL_INPUT_SIZE,
            IS_MODEL_QUANTIZED);
    int cropSize = MODEL_INPUT_SIZE;
    int previewWidth = IMAGE_SIZE.getWidth();
    int previewHeight = IMAGE_SIZE.getHeight();
    int sensorOrientation = 0;
    croppedBitmap = Bitmap.createBitmap(cropSize, cropSize, Config.ARGB_8888);

    frameToCropTransform =
        ImageUtils.getTransformationMatrix(
            previewWidth, previewHeight,
            cropSize, cropSize,
            sensorOrientation, false);
    cropToFrameTransform = new Matrix();
    frameToCropTransform.invert(cropToFrameTransform);
  }

  @Test
  public void detectionResultsShouldNotChange() throws Exception {
    Canvas canvas = new Canvas(croppedBitmap);
    canvas.drawBitmap(loadImage("table.jpg"), frameToCropTransform, null);
    final List<Recognition> results = detector.recognizeImage(croppedBitmap);
    final List<Recognition> expected = loadRecognitions("table_results.txt");

    for (Recognition target : expected) {
      // Find a matching result in results
      boolean matched = false;
      for (Recognition item : results) {
        RectF bbox = new RectF();
        cropToFrameTransform.mapRect(bbox, item.getLocation());
        if (item.getTitle().equals(target.getTitle())
            && matchBoundingBoxes(bbox, target.getLocation())
            && matchConfidence(item.getConfidence(), target.getConfidence())) {
          matched = true;
          break;
        }
      }
      assertThat(matched).isTrue();
    }
  }

  // Confidence tolerance: absolute 1%
  private static boolean matchConfidence(float a, float b) {
    return abs(a - b) < 0.01;
  }

  // Bounding Box tolerance: overlapped area > 95% of each one
  private static boolean matchBoundingBoxes(RectF a, RectF b) {
    float areaA = a.width() * a.height();
    float areaB = b.width() * b.height();
    RectF overlapped =
        new RectF(
            max(a.left, b.left), max(a.top, b.top), min(a.right, b.right), min(a.bottom, b.bottom));
    float overlappedArea = overlapped.width() * overlapped.height();
    return overlappedArea > 0.95 * areaA && overlappedArea > 0.95 * areaB;
  }

  private static Bitmap loadImage(String fileName) throws Exception {
    AssetManager assetManager =
        InstrumentationRegistry.getInstrumentation().getContext().getAssets();
    InputStream inputStream = assetManager.open(fileName);
    return BitmapFactory.decodeStream(inputStream);
  }

  // The format of result:
  // category bbox.left bbox.top bbox.right bbox.bottom confidence
  // ...
  // Example:
  // Apple 99 25 30 75 80 0.99
  // Banana 25 90 75 200 0.98
  // ...
  private static List<Recognition> loadRecognitions(String fileName) throws Exception {
    AssetManager assetManager =
        InstrumentationRegistry.getInstrumentation().getContext().getAssets();
    InputStream inputStream = assetManager.open(fileName);
    Scanner scanner = new Scanner(inputStream);
    List<Recognition> result = new ArrayList<>();
    while (scanner.hasNext()) {
      String category = scanner.next();
      category = category.replace('_', ' ');
      if (!scanner.hasNextFloat()) {
        break;
      }
      float left = scanner.nextFloat();
      float top = scanner.nextFloat();
      float right = scanner.nextFloat();
      float bottom = scanner.nextFloat();
      RectF boundingBox = new RectF(left, top, right, bottom);
      float confidence = scanner.nextFloat();
      Recognition recognition = new Recognition(null, category, confidence, boundingBox);
      result.add(recognition);
    }
    return result;
  }
}
