# Supplementary material for: PyMouseTracks: Flexible Computer Vision and RFID-Based System for Multiple Mouse Tracking and Behavioral Assessment
Source: eNeuro. 2023 May 12;10(5):ENEURO.0127-22.2023. doi: 10.1523/ENEURO.0127-22.2023 (PMC10198609; doi:10.1523/ENEURO.0127-22.2023)
Supplement: Extended Data 2. — PMT offline data analysis module. Complete software package for offline data analysis. The package was installed and ran in an Anaconda environment (https://www.anaconda.com). Code was tested on a Windows 10 PC (AMD Ryzen 7 5800X; 64 GB; RTX 2080Ti) and Linux (Ubuntu 20.04.2 LTS) PC (Intel i7-7800X; 94 GB; GTX Titan X). Figure Contributions: Tony Fong wrote and tested the software. This extended data file supports Figure 1. Download Extended Data 2, ZIP file. [file enu-eN-MNT-0127-22-s17.zip › ED2 PMT Offline Data Analysis Module/PRT/android/app/src/main/AndroidManifest.xml]

<manifest xmlns:android="http://schemas.android.com/apk/res/android"
    package="org.tensorflow.lite.examples.detection">

    <uses-sdk />

    <uses-permission android:name="android.permission.CAMERA" />

    <uses-feature android:name="android.hardware.camera" />
    <uses-feature android:name="android.hardware.camera.autofocus" />
    <uses-permission android:name="android.permission.WRITE_EXTERNAL_STORAGE"/>
    <uses-permission android:name="android.permission.READ_EXTERNAL_STORAGE"/>

    <application
        android:allowBackup="false"
        android:icon="@mipmap/ic_launcher"
        android:label="@string/tfe_od_app_name"
        android:roundIcon="@mipmap/ic_launcher_round"
        android:supportsRtl="true"
        android:theme="@style/AppTheme.ObjectDetection">

        <activity
            android:name=".DetectorActivity"
            android:label="@string/tfe_od_app_name"
            android:screenOrientation="portrait">
        </activity>

        <activity android:name=".MainActivity">
            <intent-filter>
                <action android:name="android.intent.action.MAIN" />
                <category android:name="android.intent.category.LAUNCHER" />
            </intent-filter>
        </activity>

    </application>
</manifest>
