# Supplementary material for: PyMouseTracks: Flexible Computer Vision and RFID-Based System for Multiple Mouse Tracking and Behavioral Assessment
Source: eNeuro. 2023 May 12;10(5):ENEURO.0127-22.2023. doi: 10.1523/ENEURO.0127-22.2023 (PMC10198609; doi:10.1523/ENEURO.0127-22.2023)
Supplement: Extended Data 2. — PMT offline data analysis module. Complete software package for offline data analysis. The package was installed and ran in an Anaconda environment (https://www.anaconda.com). Code was tested on a Windows 10 PC (AMD Ryzen 7 5800X; 64 GB; RTX 2080Ti) and Linux (Ubuntu 20.04.2 LTS) PC (Intel i7-7800X; 94 GB; GTX Titan X). Figure Contributions: Tony Fong wrote and tested the software. This extended data file supports Figure 1. Download Extended Data 2, ZIP file. [file enu-eN-MNT-0127-22-s17.zip › ED2 PMT Offline Data Analysis Module/PRT/android/app/src/main/java/org/tensorflow/lite/examples/detection/customview/OverlayView.java]

/* Copyright 2019 The TensorFlow Authors. All Rights Reserved.

Licensed under the Apache License, Version 2.0 (the "License");
you may not use this file except in compliance with the License.
You may obtain a copy of the License at

    http://www.apache.org/licenses/LICENSE-2.0

Unless required by applicable law or agreed to in writing, software
distributed under the License is distributed on an "AS IS" BASIS,
WITHOUT WARRANTIES OR CONDITIONS OF ANY KIND, either express or implied.
See the License for the specific language governing permissions and
limitations under the License.
==============================================================================*/

package org.tensorflow.lite.examples.detection.customview;

import android.content.Context;
import android.graphics.Canvas;
import android.util.AttributeSet;
import android.view.View;
import java.util.LinkedList;
import java.util.List;

/** A simple View providing a render callback to other classes. */
public class OverlayView extends View {
  private final List<DrawCallback> callbacks = new LinkedList<DrawCallback>();

  public OverlayView(final Context context, final AttributeSet attrs) {
    super(context, attrs);
  }

  public void addCallback(final DrawCallback callback) {
    callbacks.add(callback);
  }

  @Override
  public synchronized void draw(final Canvas canvas) {
    for (final DrawCallback callback : callbacks) {
      callback.drawCallback(canvas);
    }
  }

  /** Interface defining the callback for client classes. */
  public interface DrawCallback {
    public void drawCallback(final Canvas canvas);
  }
}
