# Supplementary material for: PyMouseTracks: Flexible Computer Vision and RFID-Based System for Multiple Mouse Tracking and Behavioral Assessment
Source: eNeuro. 2023 May 12;10(5):ENEURO.0127-22.2023. doi: 10.1523/ENEURO.0127-22.2023 (PMC10198609; doi:10.1523/ENEURO.0127-22.2023)
Supplement: Extended Data 2. — PMT offline data analysis module. Complete software package for offline data analysis. The package was installed and ran in an Anaconda environment (https://www.anaconda.com). Code was tested on a Windows 10 PC (AMD Ryzen 7 5800X; 64 GB; RTX 2080Ti) and Linux (Ubuntu 20.04.2 LTS) PC (Intel i7-7800X; 94 GB; GTX Titan X). Figure Contributions: Tony Fong wrote and tested the software. This extended data file supports Figure 1. Download Extended Data 2, ZIP file. [file enu-eN-MNT-0127-22-s17.zip › ED2 PMT Offline Data Analysis Module/PRT/android/app/src/main/java/org/tensorflow/lite/examples/detection/customview/RecognitionScoreView.java]

/* Copyright 2019 The TensorFlow Authors. All Rights Reserved.

Licensed under the Apache License, Version 2.0 (the "License");
you may not use this file except in compliance with the License.
You may obtain a copy of the License at

    http://www.apache.org/licenses/LICENSE-2.0

Unless required by applicable law or agreed to in writing, software
distributed under the License is distributed on an "AS IS" BASIS,
WITHOUT WARRANTIES OR CONDITIONS OF ANY KIND, either express or implied.
See the License for the specific language governing permissions and
limitations under the License.
==============================================================================*/

package org.tensorflow.lite.examples.detection.customview;

import android.content.Context;
import android.graphics.Canvas;
import android.graphics.Paint;
import android.util.AttributeSet;
import android.util.TypedValue;
import android.view.View;
import java.util.List;
import org.tensorflow.lite.examples.detection.tflite.Classifier.Recognition;

public class RecognitionScoreView extends View implements ResultsView {
  private static final float TEXT_SIZE_DIP = 14;
  private final float textSizePx;
  private final Paint fgPaint;
  private final Paint bgPaint;
  private List<Recognition> results;

  public RecognitionScoreView(final Context context, final AttributeSet set) {
    super(context, set);

    textSizePx =
        TypedValue.applyDimension(
            TypedValue.COMPLEX_UNIT_DIP, TEXT_SIZE_DIP, getResources().getDisplayMetrics());
    fgPaint = new Paint();
    fgPaint.setTextSize(textSizePx);

    bgPaint = new Paint();
    bgPaint.setColor(0xcc4285f4);
  }

  @Override
  public void setResults(final List<Recognition> results) {
    this.results = results;
    postInvalidate();
  }

  @Override
  public void onDraw(final Canvas canvas) {
    final int x = 10;
    int y = (int) (fgPaint.getTextSize() * 1.5f);

    canvas.drawPaint(bgPaint);

    if (results != null) {
      for (final Recognition recog : results) {
        canvas.drawText(recog.getTitle() + ": " + recog.getConfidence(), x, y, fgPaint);
        y += (int) (fgPaint.getTextSize() * 1.5f);
      }
    }
  }
}
