# Supplementary material for: PyMouseTracks: Flexible Computer Vision and RFID-Based System for Multiple Mouse Tracking and Behavioral Assessment
Source: eNeuro. 2023 May 12;10(5):ENEURO.0127-22.2023. doi: 10.1523/ENEURO.0127-22.2023 (PMC10198609; doi:10.1523/ENEURO.0127-22.2023)
Supplement: Extended Data 2. — PMT offline data analysis module. Complete software package for offline data analysis. The package was installed and ran in an Anaconda environment (https://www.anaconda.com). Code was tested on a Windows 10 PC (AMD Ryzen 7 5800X; 64 GB; RTX 2080Ti) and Linux (Ubuntu 20.04.2 LTS) PC (Intel i7-7800X; 94 GB; GTX Titan X). Figure Contributions: Tony Fong wrote and tested the software. This extended data file supports Figure 1. Download Extended Data 2, ZIP file. [file enu-eN-MNT-0127-22-s17.zip › ED2 PMT Offline Data Analysis Module/PRT/android/app/src/main/java/org/tensorflow/lite/examples/detection/env/BorderedText.java]

/* Copyright 2019 The TensorFlow Authors. All Rights Reserved.

Licensed under the Apache License, Version 2.0 (the "License");
you may not use this file except in compliance with the License.
You may obtain a copy of the License at

    http://www.apache.org/licenses/LICENSE-2.0

Unless required by applicable law or agreed to in writing, software
distributed under the License is distributed on an "AS IS" BASIS,
WITHOUT WARRANTIES OR CONDITIONS OF ANY KIND, either express or implied.
See the License for the specific language governing permissions and
limitations under the License.
==============================================================================*/

package org.tensorflow.lite.examples.detection.env;

import android.graphics.Canvas;
import android.graphics.Color;
import android.graphics.Paint;
import android.graphics.Paint.Align;
import android.graphics.Paint.Style;
import android.graphics.Rect;
import android.graphics.Typeface;
import java.util.Vector;

/** A class that encapsulates the tedious bits of rendering legible, bordered text onto a canvas. */
public class BorderedText {
  private final Paint interiorPaint;
  private final Paint exteriorPaint;

  private final float textSize;

  /**
   * Creates a left-aligned bordered text object with a white interior, and a black exterior with
   * the specified text size.
   *
   * @param textSize text size in pixels
   */
  public BorderedText(final float textSize) {
    this(Color.WHITE, Color.BLACK, textSize);
  }

  /**
   * Create a bordered text object with the specified interior and exterior colors, text size and
   * alignment.
   *
   * @param interiorColor the interior text color
   * @param exteriorColor the exterior text color
   * @param textSize text size in pixels
   */
  public BorderedText(final int interiorColor, final int exteriorColor, final float textSize) {
    interiorPaint = new Paint();
    interiorPaint.setTextSize(textSize);
    interiorPaint.setColor(interiorColor);
    interiorPaint.setStyle(Style.FILL);
    interiorPaint.setAntiAlias(false);
    interiorPaint.setAlpha(255);

    exteriorPaint = new Paint();
    exteriorPaint.setTextSize(textSize);
    exteriorPaint.setColor(exteriorColor);
    exteriorPaint.setStyle(Style.FILL_AND_STROKE);
    exteriorPaint.setStrokeWidth(textSize / 8);
    exteriorPaint.setAntiAlias(false);
    exteriorPaint.setAlpha(255);

    this.textSize = textSize;
  }

  public void setTypeface(Typeface typeface) {
    interiorPaint.setTypeface(typeface);
    exteriorPaint.setTypeface(typeface);
  }

  public void drawText(final Canvas canvas, final float posX, final float posY, final String text) {
    canvas.drawText(text, posX, posY, exteriorPaint);
    canvas.drawText(text, posX, posY, interiorPaint);
  }

  public void drawText(
      final Canvas canvas, final float posX, final float posY, final String text, Paint bgPaint) {

    float width = exteriorPaint.measureText(text);
    float textSize = exteriorPaint.getTextSize();
    Paint paint = new Paint(bgPaint);
    paint.setStyle(Paint.Style.FILL);
    paint.setAlpha(160);
    canvas.drawRect(posX, (posY + (int) (textSize)), (posX + (int) (width)), posY, paint);

    canvas.drawText(text, posX, (posY + textSize), interiorPaint);
  }

  public void drawLines(Canvas canvas, final float posX, final float posY, Vector<String> lines) {
    int lineNum = 0;
    for (final String line : lines) {
      drawText(canvas, posX, posY - getTextSize() * (lines.size() - lineNum - 1), line);
      ++lineNum;
    }
  }

  public void setInteriorColor(final int color) {
    interiorPaint.setColor(color);
  }

  public void setExteriorColor(final int color) {
    exteriorPaint.setColor(color);
  }

  public float getTextSize() {
    return textSize;
  }

  public void setAlpha(final int alpha) {
    interiorPaint.setAlpha(alpha);
    exteriorPaint.setAlpha(alpha);
  }

  public void getTextBounds(
      final String line, final int index, final int count, final Rect lineBounds) {
    interiorPaint.getTextBounds(line, index, count, lineBounds);
  }

  public void setTextAlign(final Align align) {
    interiorPaint.setTextAlign(align);
    exteriorPaint.setTextAlign(align);
  }
}
