# Supplementary material for: PyMouseTracks: Flexible Computer Vision and RFID-Based System for Multiple Mouse Tracking and Behavioral Assessment
Source: eNeuro. 2023 May 12;10(5):ENEURO.0127-22.2023. doi: 10.1523/ENEURO.0127-22.2023 (PMC10198609; doi:10.1523/ENEURO.0127-22.2023)
Supplement: Extended Data 2. — PMT offline data analysis module. Complete software package for offline data analysis. The package was installed and ran in an Anaconda environment (https://www.anaconda.com). Code was tested on a Windows 10 PC (AMD Ryzen 7 5800X; 64 GB; RTX 2080Ti) and Linux (Ubuntu 20.04.2 LTS) PC (Intel i7-7800X; 94 GB; GTX Titan X). Figure Contributions: Tony Fong wrote and tested the software. This extended data file supports Figure 1. Download Extended Data 2, ZIP file. [file enu-eN-MNT-0127-22-s17.zip › ED2 PMT Offline Data Analysis Module/PRT/android/app/src/main/java/org/tensorflow/lite/examples/detection/env/ImageUtils.java]

/* Copyright 2019 The TensorFlow Authors. All Rights Reserved.

Licensed under the Apache License, Version 2.0 (the "License");
you may not use this file except in compliance with the License.
You may obtain a copy of the License at

    http://www.apache.org/licenses/LICENSE-2.0

Unless required by applicable law or agreed to in writing, software
distributed under the License is distributed on an "AS IS" BASIS,
WITHOUT WARRANTIES OR CONDITIONS OF ANY KIND, either express or implied.
See the License for the specific language governing permissions and
limitations under the License.
==============================================================================*/

package org.tensorflow.lite.examples.detection.env;

import android.graphics.Bitmap;
import android.graphics.Matrix;
import android.os.Environment;
import java.io.File;
import java.io.FileOutputStream;

/** Utility class for manipulating images. */
public class ImageUtils {
  // This value is 2 ^ 18 - 1, and is used to clamp the RGB values before their ranges
  // are normalized to eight bits.
  static final int kMaxChannelValue = 262143;

  @SuppressWarnings("unused")
  private static final Logger LOGGER = new Logger();

  /**
   * Utility method to compute the allocated size in bytes of a YUV420SP image of the given
   * dimensions.
   */
  public static int getYUVByteSize(final int width, final int height) {
    // The luminance plane requires 1 byte per pixel.
    final int ySize = width * height;

    // The UV plane works on 2x2 blocks, so dimensions with odd size must be rounded up.
    // Each 2x2 block takes 2 bytes to encode, one each for U and V.
    final int uvSize = ((width + 1) / 2) * ((height + 1) / 2) * 2;

    return ySize + uvSize;
  }

  /**
   * Saves a Bitmap object to disk for analysis.
   *
   * @param bitmap The bitmap to save.
   */
  public static void saveBitmap(final Bitmap bitmap) {
    saveBitmap(bitmap, "preview.png");
  }

  /**
   * Saves a Bitmap object to disk for analysis.
   *
   * @param bitmap The bitmap to save.
   * @param filename The location to save the bitmap to.
   */
  public static void saveBitmap(final Bitmap bitmap, final String filename) {
    final String root =
        Environment.getExternalStorageDirectory().getAbsolutePath() + File.separator + "tensorflow";
    LOGGER.i("Saving %dx%d bitmap to %s.", bitmap.getWidth(), bitmap.getHeight(), root);
    final File myDir = new File(root);

    if (!myDir.mkdirs()) {
      LOGGER.i("Make dir failed");
    }

    final String fname = filename;
    final File file = new File(myDir, fname);
    if (file.exists()) {
      file.delete();
    }
    try {
      final FileOutputStream out = new FileOutputStream(file);
      bitmap.compress(Bitmap.CompressFormat.PNG, 99, out);
      out.flush();
      out.close();
    } catch (final Exception e) {
      LOGGER.e(e, "Exception!");
    }
  }

  public static void convertYUV420SPToARGB8888(byte[] input, int width, int height, int[] output) {
    final int frameSize = width * height;
    for (int j = 0, yp = 0; j < height; j++) {
      int uvp = frameSize + (j >> 1) * width;
      int u = 0;
      int v = 0;

      for (int i = 0; i < width; i++, yp++) {
        int y = 0xff & input[yp];
        if ((i & 1) == 0) {
          v = 0xff & input[uvp++];
          u = 0xff & input[uvp++];
        }

        output[yp] = YUV2RGB(y, u, v);
      }
    }
  }

  private static int YUV2RGB(int y, int u, int v) {
    // Adjust and check YUV values
    y = (y - 16) < 0 ? 0 : (y - 16);
    u -= 128;
    v -= 128;

    // This is the floating point equivalent. We do the conversion in integer
    // because some Android devices do not have floating point in hardware.
    // nR = (int)(1.164 * nY + 2.018 * nU);
    // nG = (int)(1.164 * nY - 0.813 * nV - 0.391 * nU);
    // nB = (int)(1.164 * nY + 1.596 * nV);
    int y1192 = 1192 * y;
    int r = (y1192 + 1634 * v);
    int g = (y1192 - 833 * v - 400 * u);
    int b = (y1192 + 2066 * u);

    // Clipping RGB values to be inside boundaries [ 0 , kMaxChannelValue ]
    r = r > kMaxChannelValue ? kMaxChannelValue : (r < 0 ? 0 : r);
    g = g > kMaxChannelValue ? kMaxChannelValue : (g < 0 ? 0 : g);
    b = b > kMaxChannelValue ? kMaxChannelValue : (b < 0 ? 0 : b);

    return 0xff000000 | ((r << 6) & 0xff0000) | ((g >> 2) & 0xff00) | ((b >> 10) & 0xff);
  }

  public static void convertYUV420ToARGB8888(
      byte[] yData,
      byte[] uData,
      byte[] vData,
      int width,
      int height,
      int yRowStride,
      int uvRowStride,
      int uvPixelStride,
      int[] out) {
    int yp = 0;
    for (int j = 0; j < height; j++) {
      int pY = yRowStride * j;
      int pUV = uvRowStride * (j >> 1);

      for (int i = 0; i < width; i++) {
        int uv_offset = pUV + (i >> 1) * uvPixelStride;

        out[yp++] = YUV2RGB(0xff & yData[pY + i], 0xff & uData[uv_offset], 0xff & vData[uv_offset]);
      }
    }
  }

  /**
   * Returns a transformation matrix from one reference frame into another. Handles cropping (if
   * maintaining aspect ratio is desired) and rotation.
   *
   * @param srcWidth Width of source frame.
   * @param srcHeight Height of source frame.
   * @param dstWidth Width of destination frame.
   * @param dstHeight Height of destination frame.
   * @param applyRotation Amount of rotation to apply from one frame to another. Must be a multiple
   *     of 90.
   * @param maintainAspectRatio If true, will ensure that scaling in x and y remains constant,
   *     cropping the image if necessary.
   * @return The transformation fulfilling the desired requirements.
   */
  public static Matrix getTransformationMatrix(
      final int srcWidth,
      final int srcHeight,
      final int dstWidth,
      final int dstHeight,
      final int applyRotation,
      final boolean maintainAspectRatio) {
    final Matrix matrix = new Matrix();

    if (applyRotation != 0) {
      if (applyRotation % 90 != 0) {
        LOGGER.w("Rotation of %d % 90 != 0", applyRotation);
      }

      // Translate so center of image is at origin.
      matrix.postTranslate(-srcWidth / 2.0f, -srcHeight / 2.0f);

      // Rotate around origin.
      matrix.postRotate(applyRotation);
    }

    // Account for the already applied rotation, if any, and then determine how
    // much scaling is needed for each axis.
    final boolean transpose = (Math.abs(applyRotation) + 90) % 180 == 0;

    final int inWidth = transpose ? srcHeight : srcWidth;
    final int inHeight = transpose ? srcWidth : srcHeight;

    // Apply scaling if necessary.
    if (inWidth != dstWidth || inHeight != dstHeight) {
      final float scaleFactorX = dstWidth / (float) inWidth;
      final float scaleFactorY = dstHeight / (float) inHeight;

      if (maintainAspectRatio) {
        // Scale by minimum factor so that dst is filled completely while
        // maintaining the aspect ratio. Some image may fall off the edge.
        final float scaleFactor = Math.max(scaleFactorX, scaleFactorY);
        matrix.postScale(scaleFactor, scaleFactor);
      } else {
        // Scale exactly to fill dst from src.
        matrix.postScale(scaleFactorX, scaleFactorY);
      }
    }

    if (applyRotation != 0) {
      // Translate back from origin centered reference to destination frame.
      matrix.postTranslate(dstWidth / 2.0f, dstHeight / 2.0f);
    }

    return matrix;
  }
}
