# Supplementary material for: PyMouseTracks: Flexible Computer Vision and RFID-Based System for Multiple Mouse Tracking and Behavioral Assessment
Source: eNeuro. 2023 May 12;10(5):ENEURO.0127-22.2023. doi: 10.1523/ENEURO.0127-22.2023 (PMC10198609; doi:10.1523/ENEURO.0127-22.2023)
Supplement: Extended Data 2. — PMT offline data analysis module. Complete software package for offline data analysis. The package was installed and ran in an Anaconda environment (https://www.anaconda.com). Code was tested on a Windows 10 PC (AMD Ryzen 7 5800X; 64 GB; RTX 2080Ti) and Linux (Ubuntu 20.04.2 LTS) PC (Intel i7-7800X; 94 GB; GTX Titan X). Figure Contributions: Tony Fong wrote and tested the software. This extended data file supports Figure 1. Download Extended Data 2, ZIP file. [file enu-eN-MNT-0127-22-s17.zip › ED2 PMT Offline Data Analysis Module/PRT/android/app/src/main/java/org/tensorflow/lite/examples/detection/MainActivity.java]

package org.tensorflow.lite.examples.detection;

import androidx.appcompat.app.AppCompatActivity;

import android.content.Context;
import android.content.Intent;
import android.graphics.Bitmap;
import android.graphics.Canvas;
import android.graphics.Color;
import android.graphics.Matrix;
import android.graphics.Paint;
import android.graphics.RectF;
import android.os.Bundle;
import android.os.Handler;
import android.util.Log;
import android.view.View;
import android.widget.Button;
import android.widget.ImageView;
import android.widget.Toast;

import org.tensorflow.lite.examples.detection.customview.OverlayView;
import org.tensorflow.lite.examples.detection.env.ImageUtils;
import org.tensorflow.lite.examples.detection.env.Logger;
import org.tensorflow.lite.examples.detection.env.Utils;
import org.tensorflow.lite.examples.detection.tflite.Classifier;
import org.tensorflow.lite.examples.detection.tflite.YoloV4Classifier;
import org.tensorflow.lite.examples.detection.tracking.MultiBoxTracker;

import java.io.IOException;
import java.util.LinkedList;
import java.util.List;

public class MainActivity extends AppCompatActivity {

    public static final float MINIMUM_CONFIDENCE_TF_OD_API = 0.5f;

    @Override
    protected void onCreate(Bundle savedInstanceState) {
        super.onCreate(savedInstanceState);
        setContentView(R.layout.activity_main);

        cameraButton = findViewById(R.id.cameraButton);
        detectButton = findViewById(R.id.detectButton);
        imageView = findViewById(R.id.imageView);

        cameraButton.setOnClickListener(v -> startActivity(new Intent(MainActivity.this, DetectorActivity.class)));

        detectButton.setOnClickListener(v -> {
            Handler handler = new Handler();

            new Thread(() -> {
                final List<Classifier.Recognition> results = detector.recognizeImage(cropBitmap);
                handler.post(new Runnable() {
                    @Override
                    public void run() {
                        handleResult(cropBitmap, results);
                    }
                });
            }).start();

        });
        this.sourceBitmap = Utils.getBitmapFromAsset(MainActivity.this, "kite.jpg");

        this.cropBitmap = Utils.processBitmap(sourceBitmap, TF_OD_API_INPUT_SIZE);

        this.imageView.setImageBitmap(cropBitmap);

        initBox();
    }

    private static final Logger LOGGER = new Logger();

    public static final int TF_OD_API_INPUT_SIZE = 416;

    private static final boolean TF_OD_API_IS_QUANTIZED = false;

    private static final String TF_OD_API_MODEL_FILE = "yolov4-416-fp32.tflite";

    private static final String TF_OD_API_LABELS_FILE = "file:///android_asset/coco.txt";

    // Minimum detection confidence to track a detection.
    private static final boolean MAINTAIN_ASPECT = false;
    private Integer sensorOrientation = 90;

    private Classifier detector;

    private Matrix frameToCropTransform;
    private Matrix cropToFrameTransform;
    private MultiBoxTracker tracker;
    private OverlayView trackingOverlay;

    protected int previewWidth = 0;
    protected int previewHeight = 0;

    private Bitmap sourceBitmap;
    private Bitmap cropBitmap;

    private Button cameraButton, detectButton;
    private ImageView imageView;

    private void initBox() {
        previewHeight = TF_OD_API_INPUT_SIZE;
        previewWidth = TF_OD_API_INPUT_SIZE;
        frameToCropTransform =
                ImageUtils.getTransformationMatrix(
                        previewWidth, previewHeight,
                        TF_OD_API_INPUT_SIZE, TF_OD_API_INPUT_SIZE,
                        sensorOrientation, MAINTAIN_ASPECT);

        cropToFrameTransform = new Matrix();
        frameToCropTransform.invert(cropToFrameTransform);

        tracker = new MultiBoxTracker(this);
        trackingOverlay = findViewById(R.id.tracking_overlay);
        trackingOverlay.addCallback(
                canvas -> tracker.draw(canvas));

        tracker.setFrameConfiguration(TF_OD_API_INPUT_SIZE, TF_OD_API_INPUT_SIZE, sensorOrientation);

        try {
            detector =
                    YoloV4Classifier.create(
                            getAssets(),
                            TF_OD_API_MODEL_FILE,
                            TF_OD_API_LABELS_FILE,
                            TF_OD_API_IS_QUANTIZED);
        } catch (final IOException e) {
            e.printStackTrace();
            LOGGER.e(e, "Exception initializing classifier!");
            Toast toast =
                    Toast.makeText(
                            getApplicationContext(), "Classifier could not be initialized", Toast.LENGTH_SHORT);
            toast.show();
            finish();
        }
    }

    private void handleResult(Bitmap bitmap, List<Classifier.Recognition> results) {
        final Canvas canvas = new Canvas(bitmap);
        final Paint paint = new Paint();
        paint.setColor(Color.RED);
        paint.setStyle(Paint.Style.STROKE);
        paint.setStrokeWidth(2.0f);

        final List<Classifier.Recognition> mappedRecognitions =
                new LinkedList<Classifier.Recognition>();

        for (final Classifier.Recognition result : results) {
            final RectF location = result.getLocation();
            if (location != null && result.getConfidence() >= MINIMUM_CONFIDENCE_TF_OD_API) {
                canvas.drawRect(location, paint);
//                cropToFrameTransform.mapRect(location);
//
//                result.setLocation(location);
//                mappedRecognitions.add(result);
            }
        }
//        tracker.trackResults(mappedRecognitions, new Random().nextInt());
//        trackingOverlay.postInvalidate();
        imageView.setImageBitmap(bitmap);
    }
}
