# Supplementary material for: PyMouseTracks: Flexible Computer Vision and RFID-Based System for Multiple Mouse Tracking and Behavioral Assessment
Source: eNeuro. 2023 May 12;10(5):ENEURO.0127-22.2023. doi: 10.1523/ENEURO.0127-22.2023 (PMC10198609; doi:10.1523/ENEURO.0127-22.2023)
Supplement: Extended Data 2. — PMT offline data analysis module. Complete software package for offline data analysis. The package was installed and ran in an Anaconda environment (https://www.anaconda.com). Code was tested on a Windows 10 PC (AMD Ryzen 7 5800X; 64 GB; RTX 2080Ti) and Linux (Ubuntu 20.04.2 LTS) PC (Intel i7-7800X; 94 GB; GTX Titan X). Figure Contributions: Tony Fong wrote and tested the software. This extended data file supports Figure 1. Download Extended Data 2, ZIP file. [file enu-eN-MNT-0127-22-s17.zip › ED2 PMT Offline Data Analysis Module/PRT/android/app/src/main/java/org/tensorflow/lite/examples/detection/tflite/Classifier.java]

/* Copyright 2019 The TensorFlow Authors. All Rights Reserved.

Licensed under the Apache License, Version 2.0 (the "License");
you may not use this file except in compliance with the License.
You may obtain a copy of the License at

    http://www.apache.org/licenses/LICENSE-2.0

Unless required by applicable law or agreed to in writing, software
distributed under the License is distributed on an "AS IS" BASIS,
WITHOUT WARRANTIES OR CONDITIONS OF ANY KIND, either express or implied.
See the License for the specific language governing permissions and
limitations under the License.
==============================================================================*/

package org.tensorflow.lite.examples.detection.tflite;

import android.graphics.Bitmap;
import android.graphics.RectF;

import java.util.List;

/**
 * Generic interface for interacting with different recognition engines.
 */
public interface Classifier {
    List<Recognition> recognizeImage(Bitmap bitmap);

    void enableStatLogging(final boolean debug);

    String getStatString();

    void close();

    void setNumThreads(int num_threads);

    void setUseNNAPI(boolean isChecked);

    abstract float getObjThresh();

    /**
     * An immutable result returned by a Classifier describing what was recognized.
     */
    public class Recognition {
        /**
         * A unique identifier for what has been recognized. Specific to the class, not the instance of
         * the object.
         */
        private final String id;

        /**
         * Display name for the recognition.
         */
        private final String title;

        /**
         * A sortable score for how good the recognition is relative to others. Higher should be better.
         */
        private final Float confidence;

        /**
         * Optional location within the source image for the location of the recognized object.
         */
        private RectF location;

        private int detectedClass;

        public Recognition(
                final String id, final String title, final Float confidence, final RectF location) {
            this.id = id;
            this.title = title;
            this.confidence = confidence;
            this.location = location;
        }

        public Recognition(final String id, final String title, final Float confidence, final RectF location, int detectedClass) {
            this.id = id;
            this.title = title;
            this.confidence = confidence;
            this.location = location;
            this.detectedClass = detectedClass;
        }

        public String getId() {
            return id;
        }

        public String getTitle() {
            return title;
        }

        public Float getConfidence() {
            return confidence;
        }

        public RectF getLocation() {
            return new RectF(location);
        }

        public void setLocation(RectF location) {
            this.location = location;
        }

        public int getDetectedClass() {
            return detectedClass;
        }

        public void setDetectedClass(int detectedClass) {
            this.detectedClass = detectedClass;
        }

        @Override
        public String toString() {
            String resultString = "";
            if (id != null) {
                resultString += "[" + id + "] ";
            }

            if (title != null) {
                resultString += title + " ";
            }

            if (confidence != null) {
                resultString += String.format("(%.1f%%) ", confidence * 100.0f);
            }

            if (location != null) {
                resultString += location + " ";
            }

            return resultString.trim();
        }
    }
}
