# Supplementary material for: PyMouseTracks: Flexible Computer Vision and RFID-Based System for Multiple Mouse Tracking and Behavioral Assessment
Source: eNeuro. 2023 May 12;10(5):ENEURO.0127-22.2023. doi: 10.1523/ENEURO.0127-22.2023 (PMC10198609; doi:10.1523/ENEURO.0127-22.2023)
Supplement: Extended Data 2. — PMT offline data analysis module. Complete software package for offline data analysis. The package was installed and ran in an Anaconda environment (https://www.anaconda.com). Code was tested on a Windows 10 PC (AMD Ryzen 7 5800X; 64 GB; RTX 2080Ti) and Linux (Ubuntu 20.04.2 LTS) PC (Intel i7-7800X; 94 GB; GTX Titan X). Figure Contributions: Tony Fong wrote and tested the software. This extended data file supports Figure 1. Download Extended Data 2, ZIP file. [file enu-eN-MNT-0127-22-s17.zip › ED2 PMT Offline Data Analysis Module/PRT/android/app/src/main/res/drawable/rectangle.xml]

<?xml version="1.0" encoding="UTF-8"?>
<shape xmlns:android="http://schemas.android.com/apk/res/android"
    android:id="@+id/listview_background_shape">
    <stroke
        android:width="1dp"
        android:color="@android:color/darker_gray" />
    <padding
        android:bottom="2dp"
        android:left="2dp"
        android:right="2dp"
        android:top="2dp" />
    <solid android:color="#ffffffff" />
</shape>
