# Supplementary material for: PyMouseTracks: Flexible Computer Vision and RFID-Based System for Multiple Mouse Tracking and Behavioral Assessment
Source: eNeuro. 2023 May 12;10(5):ENEURO.0127-22.2023. doi: 10.1523/ENEURO.0127-22.2023 (PMC10198609; doi:10.1523/ENEURO.0127-22.2023)
Supplement: Extended Data 2. — PMT offline data analysis module. Complete software package for offline data analysis. The package was installed and ran in an Anaconda environment (https://www.anaconda.com). Code was tested on a Windows 10 PC (AMD Ryzen 7 5800X; 64 GB; RTX 2080Ti) and Linux (Ubuntu 20.04.2 LTS) PC (Intel i7-7800X; 94 GB; GTX Titan X). Figure Contributions: Tony Fong wrote and tested the software. This extended data file supports Figure 1. Download Extended Data 2, ZIP file. [file enu-eN-MNT-0127-22-s17.zip › ED2 PMT Offline Data Analysis Module/PRT/android/app/src/main/res/layout/activity_main.xml]

<?xml version="1.0" encoding="utf-8"?>
<androidx.constraintlayout.widget.ConstraintLayout xmlns:android="http://schemas.android.com/apk/res/android"
    xmlns:app="http://schemas.android.com/apk/res-auto"
    xmlns:tools="http://schemas.android.com/tools"
    android:layout_width="match_parent"
    android:layout_height="match_parent"
    tools:context=".MainActivity">


    <Button
        android:id="@+id/cameraButton"
        android:layout_width="wrap_content"
        android:layout_height="wrap_content"
        android:text="Camera"
        app:layout_constraintBottom_toBottomOf="@+id/detectButton"
        app:layout_constraintEnd_toEndOf="parent"
        app:layout_constraintHorizontal_bias="0.655"
        app:layout_constraintStart_toEndOf="@+id/detectButton"
        app:layout_constraintTop_toTopOf="@+id/detectButton"
        app:layout_constraintVertical_bias="0.0" />

    <Button
        android:id="@+id/detectButton"
        android:layout_width="wrap_content"
        android:layout_height="wrap_content"
        android:layout_marginStart="80dp"
        android:layout_marginBottom="126dp"
        android:text="Detect"
        app:layout_constraintBottom_toBottomOf="parent"
        app:layout_constraintStart_toStartOf="parent"
        app:layout_constraintTop_toBottomOf="@+id/imageView" />

    <ImageView
        android:id="@+id/imageView"
        android:layout_width="416dp"
        android:layout_height="416dp"
        android:scaleType="fitStart"
        app:layout_constraintBottom_toTopOf="@+id/detectButton"
        app:layout_constraintEnd_toEndOf="parent"
        app:layout_constraintStart_toStartOf="parent"
        app:layout_constraintTop_toTopOf="parent"
        tools:srcCompat="@drawable/kite" />

    <org.tensorflow.lite.examples.detection.customview.OverlayView
        android:id="@+id/tracking_overlay"
        android:layout_width="416dp"
        android:layout_height="416dp"
        app:layout_constraintEnd_toEndOf="parent"
        app:layout_constraintStart_toStartOf="parent"
        app:layout_constraintTop_toTopOf="parent" />

</androidx.constraintlayout.widget.ConstraintLayout>
