# Supplementary material for: PyMouseTracks: Flexible Computer Vision and RFID-Based System for Multiple Mouse Tracking and Behavioral Assessment
Source: eNeuro. 2023 May 12;10(5):ENEURO.0127-22.2023. doi: 10.1523/ENEURO.0127-22.2023 (PMC10198609; doi:10.1523/ENEURO.0127-22.2023)
Supplement: Extended Data 2. — PMT offline data analysis module. Complete software package for offline data analysis. The package was installed and ran in an Anaconda environment (https://www.anaconda.com). Code was tested on a Windows 10 PC (AMD Ryzen 7 5800X; 64 GB; RTX 2080Ti) and Linux (Ubuntu 20.04.2 LTS) PC (Intel i7-7800X; 94 GB; GTX Titan X). Figure Contributions: Tony Fong wrote and tested the software. This extended data file supports Figure 1. Download Extended Data 2, ZIP file. [file enu-eN-MNT-0127-22-s17.zip › ED2 PMT Offline Data Analysis Module/PRT/android/app/src/main/res/layout/tfe_od_layout_bottom_sheet.xml]

<?xml version="1.0" encoding="utf-8"?>
<LinearLayout xmlns:android="http://schemas.android.com/apk/res/android"
    xmlns:app="http://schemas.android.com/apk/res-auto"
    android:id="@+id/bottom_sheet_layout"
    android:layout_width="match_parent"
    android:layout_height="wrap_content"
    android:layout_gravity="center_horizontal"
    android:background="@drawable/bottom_sheet_bg"
    android:gravity="center_horizontal"
    android:orientation="vertical"
    android:padding="8dp"
    app:behavior_hideable="true"
    app:layout_behavior="com.google.android.material.bottomsheet.BottomSheetBehavior">

    <LinearLayout
        android:id="@+id/gesture_layout"
        android:layout_width="match_parent"
        android:layout_height="wrap_content"
        android:orientation="vertical"
        android:paddingTop="10dp"
        android:paddingBottom="20dp">

        <ImageView
            android:id="@+id/bottom_sheet_arrow"
            android:layout_width="wrap_content"
            android:layout_height="wrap_content"
            android:layout_gravity="center"
            android:src="@drawable/icn_chevron_up" />

    </LinearLayout>

    <LinearLayout
        android:layout_width="match_parent"
        android:layout_height="wrap_content"
        android:orientation="horizontal">

        <TextView
            android:id="@+id/frame"
            android:layout_width="wrap_content"
            android:layout_height="wrap_content"
            android:layout_marginTop="10dp"
            android:text="Frame"
            android:textColor="@android:color/black" />

        <TextView
            android:id="@+id/frame_info"
            android:layout_width="match_parent"
            android:layout_height="wrap_content"
            android:layout_marginTop="10dp"
            android:gravity="right"
            android:text="640*480"
            android:textColor="@android:color/black" />
    </LinearLayout>

    <LinearLayout
        android:layout_width="match_parent"
        android:layout_height="wrap_content"
        android:orientation="horizontal">

        <TextView
            android:id="@+id/crop"
            android:layout_width="wrap_content"
            android:layout_height="wrap_content"
            android:layout_marginTop="10dp"
            android:text="Crop"
            android:textColor="@android:color/black" />

        <TextView
            android:id="@+id/crop_info"
            android:layout_width="match_parent"
            android:layout_height="wrap_content"
            android:layout_marginTop="10dp"
            android:gravity="right"
            android:text="640*480"
            android:textColor="@android:color/black" />
    </LinearLayout>


    <LinearLayout
        android:layout_width="match_parent"
        android:layout_height="wrap_content"
        android:orientation="horizontal">

        <TextView
            android:id="@+id/inference"
            android:layout_width="wrap_content"
            android:layout_height="wrap_content"
            android:layout_marginTop="10dp"
            android:text="Inference Time"
            android:textColor="@android:color/black" />

        <TextView
            android:id="@+id/inference_info"
            android:layout_width="match_parent"
            android:layout_height="wrap_content"
            android:layout_marginTop="10dp"
            android:gravity="right"
            android:text="640*480"
            android:textColor="@android:color/black" />
    </LinearLayout>

    <View
        android:layout_width="match_parent"
        android:layout_height="1px"
        android:layout_marginTop="10dp"
        android:background="@android:color/darker_gray" />

    <RelativeLayout
        android:layout_width="match_parent"
        android:layout_height="wrap_content"
        android:layout_marginTop="10dp"
        android:visibility="gone"
        android:orientation="horizontal">

        <TextView
            android:layout_width="wrap_content"
            android:layout_height="wrap_content"
            android:layout_marginTop="10dp"
            android:text="Threads"
            android:textColor="@android:color/black" />

        <LinearLayout
            android:layout_width="wrap_content"
            android:layout_height="wrap_content"
            android:layout_alignParentRight="true"
            android:background="@drawable/rectangle"
            android:gravity="center"
            android:orientation="horizontal"
            android:padding="4dp">

            <ImageView
                android:id="@+id/minus"
                android:layout_width="wrap_content"
                android:layout_height="wrap_content"
                android:src="@drawable/ic_baseline_remove" />

            <TextView
                android:id="@+id/threads"
                android:layout_width="wrap_content"
                android:layout_height="wrap_content"
                android:layout_marginLeft="10dp"
                android:layout_marginRight="10dp"
                android:text="1"
                android:textColor="@android:color/black"
                android:textSize="14sp" />

            <ImageView
                android:id="@+id/plus"
                android:layout_width="wrap_content"
                android:layout_height="wrap_content"
                android:src="@drawable/ic_baseline_add" />
        </LinearLayout>
    </RelativeLayout>

    <View
        android:layout_width="match_parent"
        android:layout_height="1px"
        android:layout_marginTop="10dp"
        android:background="@android:color/darker_gray" />

    <!-- TODO(b/112541284): Unhide when new NNAPI delegate is used. -->
    <LinearLayout
        android:layout_width="match_parent"
        android:layout_height="wrap_content"
        android:orientation="horizontal"
        android:visibility="gone">

        <TextView
            android:id="@+id/api"
            android:layout_width="wrap_content"
            android:layout_height="wrap_content"
            android:layout_marginTop="10dp"
            android:text="API"
            android:textColor="@android:color/black" />

        <androidx.appcompat.widget.SwitchCompat
            android:id="@+id/api_info_switch"
            android:layout_width="match_parent"
            android:layout_height="wrap_content"
            android:layout_marginTop="10dp"
            android:checked="false"
            android:gravity="right"
            android:text="TFLITE"
            android:textColor="@android:color/black" />
    </LinearLayout>
</LinearLayout>
