# Supplementary material for: PyMouseTracks: Flexible Computer Vision and RFID-Based System for Multiple Mouse Tracking and Behavioral Assessment
Source: eNeuro. 2023 May 12;10(5):ENEURO.0127-22.2023. doi: 10.1523/ENEURO.0127-22.2023 (PMC10198609; doi:10.1523/ENEURO.0127-22.2023)
Supplement: Extended Data 2. — PMT offline data analysis module. Complete software package for offline data analysis. The package was installed and ran in an Anaconda environment (https://www.anaconda.com). Code was tested on a Windows 10 PC (AMD Ryzen 7 5800X; 64 GB; RTX 2080Ti) and Linux (Ubuntu 20.04.2 LTS) PC (Intel i7-7800X; 94 GB; GTX Titan X). Figure Contributions: Tony Fong wrote and tested the software. This extended data file supports Figure 1. Download Extended Data 2, ZIP file. [file enu-eN-MNT-0127-22-s17.zip › ED2 PMT Offline Data Analysis Module/PRT/configs/config.ini]

[PRT_Detection]
size = 960
framework = tf
tiny = False 
model = yolov4
classes = mouse
weightpath = NA
motion_interpolation = 2
len_motion_thres = 15
motion_area_thresh = 100
blur_filter_k_size = 11
intensity_thres = 25
iou = 0.35
score =0.6

[PRT_Train]
frames2pic = 30 
size = 608
classes = mouse
trainfraction = 0.8
batch = 8
random = False
max_batches = 6000
filters = 18
steps = 4800,5400
subdivision = 16

[Tracking]
max_age = 45 
min_hits = 0
iou_threshold = 0.05
interaction_thres = 0.4
iou_min_sbb_checker = 0.15
sbb_frame_thres = 5
leap_distance = 200
resolution= 512,400


[PRT_RFID_Matching]
RFID_readers = {0:[159, 13, 309, 103],1:[415, 165, 492, 243],2:[208, 184, 313, 277],3:[29, 179, 127, 273], 4:[374, 23, 468, 120],5:[31, 34, 134, 116]}
entrance_time_thresh = 1.5
entrance_distance = 30
correct_iou = 0.06
entr_frames = 15
reader_thres = 0.12
RFID_dist = 70
trac_interpolation = 5
entrance_reader = True,1
itc_slack=0.1

[DLC]
dbpts= snout,right_ear,left_ear,head_center,neck,mid_body,lower_midbody,tail_base
dbpt_box_slack=0.05
dbpt_distance_compute= snout,right_ear,left_ear,head_center,neck,mid_body,lower_midbody,tail_base
dbpt_int= head_center
