# Supplementary material for: PyMouseTracks: Flexible Computer Vision and RFID-Based System for Multiple Mouse Tracking and Behavioral Assessment
Source: eNeuro. 2023 May 12;10(5):ENEURO.0127-22.2023. doi: 10.1523/ENEURO.0127-22.2023 (PMC10198609; doi:10.1523/ENEURO.0127-22.2023)
Supplement: Extended Data 2. — PMT offline data analysis module. Complete software package for offline data analysis. The package was installed and ran in an Anaconda environment (https://www.anaconda.com). Code was tested on a Windows 10 PC (AMD Ryzen 7 5800X; 64 GB; RTX 2080Ti) and Linux (Ubuntu 20.04.2 LTS) PC (Intel i7-7800X; 94 GB; GTX Titan X). Figure Contributions: Tony Fong wrote and tested the software. This extended data file supports Figure 1. Download Extended Data 2, ZIP file. [file enu-eN-MNT-0127-22-s17.zip › ED2 PMT Offline Data Analysis Module/PRT/core/common.py]

#! /usr/bin/env python
# coding=utf-8

import tensorflow as tf
# import tensorflow_addons as tfa
class BatchNormalization(tf.keras.layers.BatchNormalization):
    """
    "Frozen state" and "inference mode" are two separate concepts.
    `layer.trainable = False` is to freeze the layer, so the layer will use
    stored moving `var` and `mean` in the "inference mode", and both `gama`
    and `beta` will not be updated !
    """
    def call(self, x, training=False):
        if not training:
            training = tf.constant(False)
        training = tf.logical_and(training, self.trainable)
        return super().call(x, training)

def convolutional(input_layer, filters_shape, downsample=False, activate=True, bn=True, activate_type='leaky'):
    if downsample:
        input_layer = tf.keras.layers.ZeroPadding2D(((1, 0), (1, 0)))(input_layer)
        padding = 'valid'
        strides = 2
    else:
        strides = 1
        padding = 'same'

    conv = tf.keras.layers.Conv2D(filters=filters_shape[-1], kernel_size = filters_shape[0], strides=strides, padding=padding,
                                  use_bias=not bn, kernel_regularizer=tf.keras.regularizers.l2(0.0005),
                                  kernel_initializer=tf.random_normal_initializer(stddev=0.01),
                                  bias_initializer=tf.constant_initializer(0.))(input_layer)

    if bn: conv = BatchNormalization()(conv)
    if activate == True:
        if activate_type == "leaky":
            conv = tf.nn.leaky_relu(conv, alpha=0.1)
        elif activate_type == "mish":
            conv = mish(conv)
    return conv

def mish(x):
    return x * tf.math.tanh(tf.math.softplus(x))
    # return tf.keras.layers.Lambda(lambda x: x*tf.tanh(tf.math.log(1+tf.exp(x))))(x)

def residual_block(input_layer, input_channel, filter_num1, filter_num2, activate_type='leaky'):
    short_cut = input_layer
    conv = convolutional(input_layer, filters_shape=(1, 1, input_channel, filter_num1), activate_type=activate_type)
    conv = convolutional(conv       , filters_shape=(3, 3, filter_num1,   filter_num2), activate_type=activate_type)

    residual_output = short_cut + conv
    return residual_output

# def block_tiny(input_layer, input_channel, filter_num1, activate_type='leaky'):
#     conv = convolutional(input_layer, filters_shape=(3, 3, input_channel, filter_num1), activate_type=activate_type)
#     short_cut = input_layer
#     conv = convolutional(conv, filters_shape=(3, 3, input_channel, filter_num1), activate_type=activate_type)
#
#     input_data = tf.concat([conv, short_cut], axis=-1)
#     return residual_output

def route_group(input_layer, groups, group_id):
    convs = tf.split(input_layer, num_or_size_splits=groups, axis=-1)
    return convs[group_id]

def upsample(input_layer):
    return tf.image.resize(input_layer, (input_layer.shape[1] * 2, input_layer.shape[2] * 2), method='bilinear')
