# Supplementary material for: PyMouseTracks: Flexible Computer Vision and RFID-Based System for Multiple Mouse Tracking and Behavioral Assessment
Source: eNeuro. 2023 May 12;10(5):ENEURO.0127-22.2023. doi: 10.1523/ENEURO.0127-22.2023 (PMC10198609; doi:10.1523/ENEURO.0127-22.2023)
Supplement: Extended Data 2. — PMT offline data analysis module. Complete software package for offline data analysis. The package was installed and ran in an Anaconda environment (https://www.anaconda.com). Code was tested on a Windows 10 PC (AMD Ryzen 7 5800X; 64 GB; RTX 2080Ti) and Linux (Ubuntu 20.04.2 LTS) PC (Intel i7-7800X; 94 GB; GTX Titan X). Figure Contributions: Tony Fong wrote and tested the software. This extended data file supports Figure 1. Download Extended Data 2, ZIP file. [file enu-eN-MNT-0127-22-s17.zip › ED2 PMT Offline Data Analysis Module/PRT/core/utils.py]

import cv2
import random
import colorsys
import numpy as np
import tensorflow as tf
from core.config import cfg
import imutils

def load_freeze_layer(model='yolov4', tiny=False):
    if tiny:
        if model == 'yolov3':
            freeze_layouts = ['conv2d_9', 'conv2d_12']
        else:
            freeze_layouts = ['conv2d_17', 'conv2d_20']
    else:
        if model == 'yolov3':
            freeze_layouts = ['conv2d_58', 'conv2d_66', 'conv2d_74']
        else:
            freeze_layouts = ['conv2d_93', 'conv2d_101', 'conv2d_109']
    return freeze_layouts

def load_weights(model, weights_file, model_name='yolov4', is_tiny=False):
    if is_tiny:
        if model_name == 'yolov3':
            layer_size = 13
            output_pos = [9, 12]
        else:
            layer_size = 21
            output_pos = [17, 20]
    else:
        if model_name == 'yolov3':
            layer_size = 75
            output_pos = [58, 66, 74]
        else:
            layer_size = 110
            output_pos = [93, 101, 109]
    wf = open(weights_file, 'rb')
    major, minor, revision, seen, _ = np.fromfile(wf, dtype=np.int32, count=5)

    j = 0
    for i in range(layer_size):
        conv_layer_name = 'conv2d_%d' %i if i > 0 else 'conv2d'
        bn_layer_name = 'batch_normalization_%d' %j if j > 0 else 'batch_normalization'

        conv_layer = model.get_layer(conv_layer_name)
        filters = conv_layer.filters
        k_size = conv_layer.kernel_size[0]
        in_dim = conv_layer.input_shape[-1]

        if i not in output_pos:
            # darknet weights: [beta, gamma, mean, variance]
            bn_weights = np.fromfile(wf, dtype=np.float32, count=4 * filters)
            # tf weights: [gamma, beta, mean, variance]
            bn_weights = bn_weights.reshape((4, filters))[[1, 0, 2, 3]]
            bn_layer = model.get_layer(bn_layer_name)
            j += 1
        else:
            conv_bias = np.fromfile(wf, dtype=np.float32, count=filters)

        # darknet shape (out_dim, in_dim, height, width)
        conv_shape = (filters, in_dim, k_size, k_size)
        conv_weights = np.fromfile(wf, dtype=np.float32, count=np.product(conv_shape))
        # tf shape (height, width, in_dim, out_dim)
        conv_weights = conv_weights.reshape(conv_shape).transpose([2, 3, 1, 0])

        if i not in output_pos:
            conv_layer.set_weights([conv_weights])
            bn_layer.set_weights(bn_weights)
        else:
            conv_layer.set_weights([conv_weights, conv_bias])

    # assert len(wf.read()) == 0, 'failed to read all data'
    wf.close()


def read_class_names(class_file_name):
    names = {}
    with open(class_file_name, 'r') as data:
        for ID, name in enumerate(data):
            names[ID] = name.strip('\n')
    return names

def load_config(model,classes,tiny=False):
    if tiny:
        STRIDES = np.array(cfg.YOLO.STRIDES_TINY)
        ANCHORS = get_anchors(cfg.YOLO.ANCHORS_TINY, tiny)
        XYSCALE = cfg.YOLO.XYSCALE_TINY if model == 'yolov4' else [1, 1]
    else:
        STRIDES = np.array(cfg.YOLO.STRIDES)
        if model == 'yolov4':
            ANCHORS = get_anchors(cfg.YOLO.ANCHORS, tiny)
        elif model == 'yolov3':
            ANCHORS = get_anchors(cfg.YOLO.ANCHORS_V3, tiny)
        XYSCALE = cfg.YOLO.XYSCALE if model == 'yolov4' else [1, 1, 1]
    NUM_CLASS = len(classes)
    return STRIDES, ANCHORS, NUM_CLASS, XYSCALE

def get_anchors(anchors_path, tiny=False):
    anchors = np.array(anchors_path)
    if tiny:
        return anchors.reshape(2, 3, 2)
    else:
        return anchors.reshape(3, 3, 2)

def image_preprocess(image, target_size, gt_boxes=None):

    ih, iw    = target_size
    h,  w, _  = image.shape

    scale = min(iw/w, ih/h)
    nw, nh  = int(scale * w), int(scale * h)
    image_resized = cv2.resize(image, (nw, nh))

    image_paded = np.full(shape=[ih, iw, 3], fill_value=128.0)
    dw, dh = (iw - nw) // 2, (ih-nh) // 2
    image_paded[dh:nh+dh, dw:nw+dw, :] = image_resized
    image_paded = image_paded / 255.

    if gt_boxes is None:
        return image_paded

    else:
        gt_boxes[:, [0, 2]] = gt_boxes[:, [0, 2]] * scale + dw
        gt_boxes[:, [1, 3]] = gt_boxes[:, [1, 3]] * scale + dh
        return image_paded, gt_boxes

def draw_bbox(image, bboxes, classes, show_label=False):
    num_classes = len(classes)
    image_h, image_w, _ = image.shape
    hsv_tuples = [(1.0 * x / num_classes, 1., 1.) for x in range(num_classes)]
    colors = list(map(lambda x: colorsys.hsv_to_rgb(*x), hsv_tuples))
    colors = list(map(lambda x: (int(x[0] * 255), int(x[1] * 255), int(x[2] * 255)), colors))

    random.seed(0)
    random.shuffle(colors)
    random.seed(None)

    out_boxes, out_scores, out_classes, num_boxes = bboxes
    bbox_list=[]
    for i in range(num_boxes[0]):
        if int(out_classes[0][i]) < 0 or int(out_classes[0][i]) > num_classes: continue
        coor = out_boxes[0][i]
        coor[0] = int(coor[0] * image_h)
        coor[2] = int(coor[2] * image_h)
        coor[1] = int(coor[1] * image_w)
        coor[3] = int(coor[3] * image_w)

        fontScale = 0.5
        score = out_scores[0][i]
        class_ind = int(out_classes[0][i])
        bbox_color = colors[class_ind]
        bbox_thick = int(0.6 * (image_h + image_w) / 600)
        c1, c2 = (coor[1], coor[0]), (coor[3], coor[2])
        cv2.rectangle(image, c1, c2, bbox_color, bbox_thick)

        if show_label:
            bbox_mess = '%s: %.2f' % (classes[class_ind], score)
            t_size = cv2.getTextSize(bbox_mess, 0, fontScale, thickness=bbox_thick // 2)[0]
            c3 = (c1[0] + t_size[0], c1[1] - t_size[1] - 3)
            cv2.rectangle(image, c1, (np.float32(c3[0]), np.float32(c3[1])), bbox_color, -1) #filled
            cv2.putText(image, bbox_mess, (c1[0], np.float32(c1[1] - 2)), cv2.FONT_HERSHEY_SIMPLEX,
                        fontScale, (0, 0, 0), bbox_thick // 2, lineType=cv2.LINE_AA)
        bbox_list.append([coor[1], coor[0],coor[3], coor[2],score])#,classes[class_ind]])
            
    return image,bbox_list

def bbox_iou(bboxes1, bboxes2):
    """
    @param bboxes1: (a, b, ..., 4)
    @param bboxes2: (A, B, ..., 4)
        x:X is 1:n or n:n or n:1
    @return (max(a,A), max(b,B), ...)
    ex) (4,):(3,4) -> (3,)
        (2,1,4):(2,3,4) -> (2,3)
    """
    bboxes1_area = bboxes1[..., 2] * bboxes1[..., 3]
    bboxes2_area = bboxes2[..., 2] * bboxes2[..., 3]

    bboxes1_coor = tf.concat(
        [
            bboxes1[..., :2] - bboxes1[..., 2:] * 0.5,
            bboxes1[..., :2] + bboxes1[..., 2:] * 0.5,
        ],
        axis=-1,
    )
    bboxes2_coor = tf.concat(
        [
            bboxes2[..., :2] - bboxes2[..., 2:] * 0.5,
            bboxes2[..., :2] + bboxes2[..., 2:] * 0.5,
        ],
        axis=-1,
    )

    left_up = tf.maximum(bboxes1_coor[..., :2], bboxes2_coor[..., :2])
    right_down = tf.minimum(bboxes1_coor[..., 2:], bboxes2_coor[..., 2:])

    inter_section = tf.maximum(right_down - left_up, 0.0)
    inter_area = inter_section[..., 0] * inter_section[..., 1]

    union_area = bboxes1_area + bboxes2_area - inter_area

    iou = tf.math.divide_no_nan(inter_area, union_area)

    return iou


def bbox_giou(bboxes1, bboxes2):
    """
    Generalized IoU
    @param bboxes1: (a, b, ..., 4)
    @param bboxes2: (A, B, ..., 4)
        x:X is 1:n or n:n or n:1
    @return (max(a,A), max(b,B), ...)
    ex) (4,):(3,4) -> (3,)
        (2,1,4):(2,3,4) -> (2,3)
    """
    bboxes1_area = bboxes1[..., 2] * bboxes1[..., 3]
    bboxes2_area = bboxes2[..., 2] * bboxes2[..., 3]

    bboxes1_coor = tf.concat(
        [
            bboxes1[..., :2] - bboxes1[..., 2:] * 0.5,
            bboxes1[..., :2] + bboxes1[..., 2:] * 0.5,
        ],
        axis=-1,
    )
    bboxes2_coor = tf.concat(
        [
            bboxes2[..., :2] - bboxes2[..., 2:] * 0.5,
            bboxes2[..., :2] + bboxes2[..., 2:] * 0.5,
        ],
        axis=-1,
    )

    left_up = tf.maximum(bboxes1_coor[..., :2], bboxes2_coor[..., :2])
    right_down = tf.minimum(bboxes1_coor[..., 2:], bboxes2_coor[..., 2:])

    inter_section = tf.maximum(right_down - left_up, 0.0)
    inter_area = inter_section[..., 0] * inter_section[..., 1]

    union_area = bboxes1_area + bboxes2_area - inter_area

    iou = tf.math.divide_no_nan(inter_area, union_area)

    enclose_left_up = tf.minimum(bboxes1_coor[..., :2], bboxes2_coor[..., :2])
    enclose_right_down = tf.maximum(
        bboxes1_coor[..., 2:], bboxes2_coor[..., 2:]
    )

    enclose_section = enclose_right_down - enclose_left_up
    enclose_area = enclose_section[..., 0] * enclose_section[..., 1]

    giou = iou - tf.math.divide_no_nan(enclose_area - union_area, enclose_area)

    return giou


def bbox_ciou(bboxes1, bboxes2):
    """
    Complete IoU
    @param bboxes1: (a, b, ..., 4)
    @param bboxes2: (A, B, ..., 4)
        x:X is 1:n or n:n or n:1
    @return (max(a,A), max(b,B), ...)
    ex) (4,):(3,4) -> (3,)
        (2,1,4):(2,3,4) -> (2,3)
    """
    bboxes1_area = bboxes1[..., 2] * bboxes1[..., 3]
    bboxes2_area = bboxes2[..., 2] * bboxes2[..., 3]

    bboxes1_coor = tf.concat(
        [
            bboxes1[..., :2] - bboxes1[..., 2:] * 0.5,
            bboxes1[..., :2] + bboxes1[..., 2:] * 0.5,
        ],
        axis=-1,
    )
    bboxes2_coor = tf.concat(
        [
            bboxes2[..., :2] - bboxes2[..., 2:] * 0.5,
            bboxes2[..., :2] + bboxes2[..., 2:] * 0.5,
        ],
        axis=-1,
    )

    left_up = tf.maximum(bboxes1_coor[..., :2], bboxes2_coor[..., :2])
    right_down = tf.minimum(bboxes1_coor[..., 2:], bboxes2_coor[..., 2:])

    inter_section = tf.maximum(right_down - left_up, 0.0)
    inter_area = inter_section[..., 0] * inter_section[..., 1]

    union_area = bboxes1_area + bboxes2_area - inter_area

    iou = tf.math.divide_no_nan(inter_area, union_area)

    enclose_left_up = tf.minimum(bboxes1_coor[..., :2], bboxes2_coor[..., :2])
    enclose_right_down = tf.maximum(
        bboxes1_coor[..., 2:], bboxes2_coor[..., 2:]
    )

    enclose_section = enclose_right_down - enclose_left_up

    c_2 = enclose_section[..., 0] ** 2 + enclose_section[..., 1] ** 2

    center_diagonal = bboxes2[..., :2] - bboxes1[..., :2]

    rho_2 = center_diagonal[..., 0] ** 2 + center_diagonal[..., 1] ** 2

    diou = iou - tf.math.divide_no_nan(rho_2, c_2)

    v = (
        (
            tf.math.atan(
                tf.math.divide_no_nan(bboxes1[..., 2], bboxes1[..., 3])
            )
            - tf.math.atan(
                tf.math.divide_no_nan(bboxes2[..., 2], bboxes2[..., 3])
            )
        )
        * 2
        / np.pi
    ) ** 2

    alpha = tf.math.divide_no_nan(v, 1 - iou + v)

    ciou = diou - alpha * v

    return ciou

def nms(bboxes, iou_threshold, sigma=0.3, method='nms'):
    """
    :param bboxes: (xmin, ymin, xmax, ymax, score, class)

    Note: soft-nms, https://arxiv.org/pdf/1704.04503.pdf
          https://github.com/bharatsingh430/soft-nms
    """
    classes_in_img = list(set(bboxes[:, 5]))
    best_bboxes = []

    for cls in classes_in_img:
        cls_mask = (bboxes[:, 5] == cls)
        cls_bboxes = bboxes[cls_mask]

        while len(cls_bboxes) > 0:
            max_ind = np.argmax(cls_bboxes[:, 4])
            best_bbox = cls_bboxes[max_ind]
            best_bboxes.append(best_bbox)
            cls_bboxes = np.concatenate([cls_bboxes[: max_ind], cls_bboxes[max_ind + 1:]])
            iou = bbox_iou(best_bbox[np.newaxis, :4], cls_bboxes[:, :4])
            weight = np.ones((len(iou),), dtype=np.float32)

            assert method in ['nms', 'soft-nms']

            if method == 'nms':
                iou_mask = iou > iou_threshold
                weight[iou_mask] = 0.0

            if method == 'soft-nms':
                weight = np.exp(-(1.0 * iou ** 2 / sigma))

            cls_bboxes[:, 4] = cls_bboxes[:, 4] * weight
            score_mask = cls_bboxes[:, 4] > 0.
            cls_bboxes = cls_bboxes[score_mask]

    return best_bboxes

def freeze_all(model, frozen=True):
    model.trainable = not frozen
    if isinstance(model, tf.keras.Model):
        for l in model.layers:
            freeze_all(l, frozen)
def unfreeze_all(model, frozen=False):
    model.trainable = not frozen
    if isinstance(model, tf.keras.Model):
        for l in model.layers:
            unfreeze_all(l, frozen)

def motion_detection(frame,avg,min_area=75,intensity_thres=25, k_size=(9,9)):
    status='No_Motion'
    gray = cv2.cvtColor(frame, cv2.COLOR_BGR2GRAY)
    gray = cv2.GaussianBlur(gray, k_size, 0)
    if avg is None:
        avg=gray.copy().astype('float')
    cv2.accumulateWeighted(gray,avg,0.5)
    frameDelta=cv2.absdiff(gray, cv2.convertScaleAbs(avg))
    thresh = cv2.threshold(frameDelta, intensity_thres, 255, cv2.THRESH_BINARY)
    thresh = cv2.dilate(thresh[1], None, iterations=2)
    cnts = cv2.findContours(thresh.copy(), cv2.RETR_EXTERNAL,cv2.CHAIN_APPROX_SIMPLE)
    cnts = imutils.grab_contours(cnts)
    cnt_bb=[]
    for c in cnts:
        if cv2.contourArea(c) < min_area:
            pass
        else:
            (x, y, w, h) = cv2.boundingRect(c)
            cnt_bb.append([x,y,x+w,y+h])
            #cv2.rectangle(frame, (x, y), (x + w, y + h), (0, 255, 0), 2)
            status='Motion'
    return avg,status, cnt_bb
