# Supplementary material for: PyMouseTracks: Flexible Computer Vision and RFID-Based System for Multiple Mouse Tracking and Behavioral Assessment
Source: eNeuro. 2023 May 12;10(5):ENEURO.0127-22.2023. doi: 10.1523/ENEURO.0127-22.2023 (PMC10198609; doi:10.1523/ENEURO.0127-22.2023)
Supplement: Extended Data 2. — PMT offline data analysis module. Complete software package for offline data analysis. The package was installed and ran in an Anaconda environment (https://www.anaconda.com). Code was tested on a Windows 10 PC (AMD Ryzen 7 5800X; 64 GB; RTX 2080Ti) and Linux (Ubuntu 20.04.2 LTS) PC (Intel i7-7800X; 94 GB; GTX Titan X). Figure Contributions: Tony Fong wrote and tested the software. This extended data file supports Figure 1. Download Extended Data 2, ZIP file. [file enu-eN-MNT-0127-22-s17.zip › ED2 PMT Offline Data Analysis Module/PRT/mAP/extra/remove_space.py]

import sys
import os
import glob
import argparse

# this script will load class_list.txt and find class names with spaces
# then replace spaces with delimiters inside ground-truth/ and predicted/

parser = argparse.ArgumentParser()
parser.add_argument('-d', '--delimiter', type=str, help="delimiter to replace space (default: '-')", default='-')
parser.add_argument('-y', '--yes', action='store_true', help="force yes confirmation on yes/no query (default: False)", default=False)
args = parser.parse_args()

def query_yes_no(question, default="yes", bypass=False):
  """Ask a yes/no question via raw_input() and return their answer.

  "question" is a string that is presented to the user.
  "default" is the presumed answer if the user just hits <Enter>.
      It must be "yes" (the default), "no" or None (meaning
      an answer is required of the user).

  The "answer" return value is True for "yes" or False for "no".
  """
  valid = {"yes": True, "y": True, "ye": True,
           "no": False, "n": False}
  if default is None:
    prompt = " [y/n] "
  elif default == "yes":
    prompt = " [Y/n] "
  elif default == "no":
    prompt = " [y/N] "
  else:
    raise ValueError("invalid default answer: '%s'" % default)

  while True:
    sys.stdout.write(question + prompt)
    if bypass:
        break
    if sys.version_info[0] == 3:
      choice = input().lower() # if version 3 of Python
    else:
      choice = raw_input().lower()
    if default is not None and choice == '':
      return valid[default]
    elif choice in valid:
      return valid[choice]
    else:
      sys.stdout.write("Please respond with 'yes' or 'no' "
                         "(or 'y' or 'n').\n")


def rename_class(current_class_name, new_class_name):
  # get list of txt files
  file_list = glob.glob('*.txt')
  file_list.sort()
  # iterate through the txt files
  for txt_file in file_list:
    class_found = False
    # open txt file lines to a list
    with open(txt_file) as f:
      content = f.readlines()
    # remove whitespace characters like `\n` at the end of each line
    content = [x.strip() for x in content]
    new_content = []
    # go through each line of eache file
    for line in content:
      #class_name = line.split()[0]
      if current_class_name in line:
        class_found = True
        line = line.replace(current_class_name, new_class_name)
      new_content.append(line)
    if class_found:
      # rewrite file
      with open(txt_file, 'w') as new_f:
        for line in new_content:
          new_f.write("%s\n" % line)

with open('../../data/classes/coco.names') as f:
    for line in f:
        current_class_name = line.rstrip("\n")
        new_class_name = line.replace(' ', args.delimiter).rstrip("\n")
        if current_class_name == new_class_name:
            continue
        y_n_message = ("Are you sure you want "
                       "to rename the class "
                       "\"" + current_class_name + "\" "
                       "into \"" + new_class_name + "\"?"
                      )

        if query_yes_no(y_n_message, bypass=args.yes):
          os.chdir("../ground-truth")
          rename_class(current_class_name, new_class_name)
          os.chdir("../predicted")
          rename_class(current_class_name, new_class_name)

print('Done!')
