# Supplementary material for: PyMouseTracks: Flexible Computer Vision and RFID-Based System for Multiple Mouse Tracking and Behavioral Assessment
Source: eNeuro. 2023 May 12;10(5):ENEURO.0127-22.2023. doi: 10.1523/ENEURO.0127-22.2023 (PMC10198609; doi:10.1523/ENEURO.0127-22.2023)
Supplement: Extended Data 2. — PMT offline data analysis module. Complete software package for offline data analysis. The package was installed and ran in an Anaconda environment (https://www.anaconda.com). Code was tested on a Windows 10 PC (AMD Ryzen 7 5800X; 64 GB; RTX 2080Ti) and Linux (Ubuntu 20.04.2 LTS) PC (Intel i7-7800X; 94 GB; GTX Titan X). Figure Contributions: Tony Fong wrote and tested the software. This extended data file supports Figure 1. Download Extended Data 2, ZIP file. [file enu-eN-MNT-0127-22-s17.zip › ED2 PMT Offline Data Analysis Module/PRT/mAP/main.py]

import glob
import json
import os
import shutil
import operator
import sys
import argparse
from absl import app, flags, logging
from absl.flags import FLAGS

MINOVERLAP = 0.5 # default value (defined in the PASCAL VOC2012 challenge)

parser = argparse.ArgumentParser()
parser.add_argument('-na', '--no-animation',default=True, help="no animation is shown.", action="store_true")
parser.add_argument('-np', '--no-plot', help="no plot is shown.", action="store_true")
parser.add_argument('-q', '--quiet', help="minimalistic console output.", action="store_true")
# argparse receiving list of classes to be ignored
parser.add_argument('-i', '--ignore', nargs='+', type=str, help="ignore a list of classes.")
parser.add_argument('-o', '--output', default="results", type=str, help="output path name")
# argparse receiving list of classes with specific IoU
parser.add_argument('--set-class-iou', nargs='+', type=str, help="set IoU for a specific class.")
args = parser.parse_args()

# if there are no classes to ignore then replace None by empty list
if args.ignore is None:
  args.ignore = []

specific_iou_flagged = False
if args.set_class_iou is not None:
  specific_iou_flagged = True

# if there are no images then no animation can be shown
img_path = 'images'
if os.path.exists(img_path): 
  for dirpath, dirnames, files in os.walk(img_path):
    if not files:
      # no image files found
      args.no_animation = True
else:
  args.no_animation = True

# try to import OpenCV if the user didn't choose the option --no-animation
show_animation = False
if not args.no_animation:
  try:
    import cv2
    show_animation = True
  except ImportError:
    print("\"opencv-python\" not found, please install to visualize the results.")
    args.no_animation = True

# try to import Matplotlib if the user didn't choose the option --no-plot
draw_plot = False
if not args.no_plot:
  try:
    import matplotlib.pyplot as plt
    draw_plot = True
  except ImportError:
    print("\"matplotlib\" not found, please install it to get the resulting plots.")
    args.no_plot = True

"""
 throw error and exit
"""
def error(msg):
  print(msg)
  sys.exit(0)

"""
 check if the number is a float between 0.0 and 1.0
"""
def is_float_between_0_and_1(value):
  try:
    val = float(value)
    if val > 0.0 and val < 1.0:
      return True
    else:
      return False
  except ValueError:
    return False

"""
 Calculate the AP given the recall and precision array
  1st) We compute a version of the measured precision/recall curve with
       precision monotonically decreasing
  2nd) We compute the AP as the area under this curve by numerical integration.
"""
def voc_ap(rec, prec):
  """
  --- Official matlab code VOC2012---
  mrec=[0 ; rec ; 1];
  mpre=[0 ; prec ; 0];
  for i=numel(mpre)-1:-1:1
      mpre(i)=max(mpre(i),mpre(i+1));
  end
  i=find(mrec(2:end)~=mrec(1:end-1))+1;
  ap=sum((mrec(i)-mrec(i-1)).*mpre(i));
  """
  rec.insert(0, 0.0) # insert 0.0 at begining of list
  rec.append(1.0) # insert 1.0 at end of list
  mrec = rec[:]
  prec.insert(0, 0.0) # insert 0.0 at begining of list
  prec.append(0.0) # insert 0.0 at end of list
  mpre = prec[:]
  """
   This part makes the precision monotonically decreasing
    (goes from the end to the beginning)
    matlab:  for i=numel(mpre)-1:-1:1
                mpre(i)=max(mpre(i),mpre(i+1));
  """
  # matlab indexes start in 1 but python in 0, so I have to do:
  #   range(start=(len(mpre) - 2), end=0, step=-1)
  # also the python function range excludes the end, resulting in:
  #   range(start=(len(mpre) - 2), end=-1, step=-1)
  for i in range(len(mpre)-2, -1, -1):
    mpre[i] = max(mpre[i], mpre[i+1])
  """
   This part creates a list of indexes where the recall changes
    matlab:  i=find(mrec(2:end)~=mrec(1:end-1))+1;
  """
  i_list = []
  for i in range(1, len(mrec)):
    if mrec[i] != mrec[i-1]:
      i_list.append(i) # if it was matlab would be i + 1
  """
   The Average Precision (AP) is the area under the curve
    (numerical integration)
    matlab: ap=sum((mrec(i)-mrec(i-1)).*mpre(i));
  """
  ap = 0.0
  for i in i_list:
    ap += ((mrec[i]-mrec[i-1])*mpre[i])
  return ap, mrec, mpre


"""
 Convert the lines of a file to a list
"""
def file_lines_to_list(path):
  # open txt file lines to a list
  with open(path) as f:
    content = f.readlines()
  # remove whitespace characters like `\n` at the end of each line
  content = [x.strip() for x in content]
  return content

"""
 Draws text in image
"""
def draw_text_in_image(img, text, pos, color, line_width):
  font = cv2.FONT_HERSHEY_PLAIN
  fontScale = 1
  lineType = 1
  bottomLeftCornerOfText = pos
  cv2.putText(img, text,
      bottomLeftCornerOfText,
      font,
      fontScale,
      color,
      lineType)
  text_width, _ = cv2.getTextSize(text, font, fontScale, lineType)[0]
  return img, (line_width + text_width)

"""
 Plot - adjust axes
"""
def adjust_axes(r, t, fig, axes):
  # get text width for re-scaling
  bb = t.get_window_extent(renderer=r)
  text_width_inches = bb.width / fig.dpi
  # get axis width in inches
  current_fig_width = fig.get_figwidth()
  new_fig_width = current_fig_width + text_width_inches
  propotion = new_fig_width / current_fig_width
  # get axis limit
  x_lim = axes.get_xlim()
  axes.set_xlim([x_lim[0], x_lim[1]*propotion])

"""
 Draw plot using Matplotlib
"""
def draw_plot_func(dictionary, n_classes, window_title, plot_title, x_label, output_path, to_show, plot_color, true_p_bar):
  # sort the dictionary by decreasing value, into a list of tuples
  sorted_dic_by_value = sorted(dictionary.items(), key=operator.itemgetter(1))
  # unpacking the list of tuples into two lists
  sorted_keys, sorted_values = zip(*sorted_dic_by_value)
  # 
  if true_p_bar != "":
    """
     Special case to draw in (green=true predictions) & (red=false predictions)
    """
    fp_sorted = []
    tp_sorted = []
    for key in sorted_keys:
      fp_sorted.append(dictionary[key] - true_p_bar[key])
      tp_sorted.append(true_p_bar[key])
    plt.barh(range(n_classes), fp_sorted, align='center', color='crimson', label='False Predictions')
    plt.barh(range(n_classes), tp_sorted, align='center', color='forestgreen', label='True Predictions', left=fp_sorted)
    # add legend
    plt.legend(loc='lower right')
    """
     Write number on side of bar
    """
    fig = plt.gcf() # gcf - get current figure
    axes = plt.gca()
    r = fig.canvas.get_renderer()
    for i, val in enumerate(sorted_values):
      fp_val = fp_sorted[i]
      tp_val = tp_sorted[i]
      fp_str_val = " " + str(fp_val)
      tp_str_val = fp_str_val + " " + str(tp_val)
      # trick to paint multicolor with offset:
      #   first paint everything and then repaint the first number
      t = plt.text(val, i, tp_str_val, color='forestgreen', va='center', fontweight='bold')
      plt.text(val, i, fp_str_val, color='crimson', va='center', fontweight='bold')
      if i == (len(sorted_values)-1): # largest bar
        adjust_axes(r, t, fig, axes)
  else:
    plt.barh(range(n_classes), sorted_values, color=plot_color)
    """
     Write number on side of bar
    """
    fig = plt.gcf() # gcf - get current figure
    axes = plt.gca()
    r = fig.canvas.get_renderer()
    for i, val in enumerate(sorted_values):
      str_val = " " + str(val) # add a space before
      if val < 1.0:
        str_val = " {0:.2f}".format(val)
      t = plt.text(val, i, str_val, color=plot_color, va='center', fontweight='bold')
      # re-set axes to show number inside the figure
      if i == (len(sorted_values)-1): # largest bar
        adjust_axes(r, t, fig, axes)
  # set window title
  fig.canvas.set_window_title(window_title)
  # write classes in y axis
  tick_font_size = 12
  plt.yticks(range(n_classes), sorted_keys, fontsize=tick_font_size)
  """
   Re-scale height accordingly
  """
  init_height = fig.get_figheight()
  # comput the matrix height in points and inches
  dpi = fig.dpi
  height_pt = n_classes * (tick_font_size * 1.4) # 1.4 (some spacing)
  height_in = height_pt / dpi
  # compute the required figure height 
  top_margin = 0.15    # in percentage of the figure height
  bottom_margin = 0.05 # in percentage of the figure height
  figure_height = height_in / (1 - top_margin - bottom_margin)
  # set new height
  if figure_height > init_height:
    fig.set_figheight(figure_height)

  # set plot title
  plt.title(plot_title, fontsize=14)
  # set axis titles
  # plt.xlabel('classes')
  plt.xlabel(x_label, fontsize='large')
  # adjust size of window
  fig.tight_layout()
  # save the plot
  fig.savefig(output_path)
  # show image
  if to_show:
    plt.show()
  # close the plot
  plt.close()

"""
 Create a "tmp_files/" and "results/" directory
"""
tmp_files_path = "tmp_files"
if not os.path.exists(tmp_files_path): # if it doesn't exist already
  os.makedirs(tmp_files_path)
results_files_path = args.output
if os.path.exists(results_files_path): # if it exist already
  # reset the results directory
  shutil.rmtree(results_files_path)

os.makedirs(results_files_path)
if draw_plot:
  os.makedirs(results_files_path + "/classes")
if show_animation:
  os.makedirs(results_files_path + "/images")
  os.makedirs(results_files_path + "/images/single_predictions")

"""
 Ground-Truth
   Load each of the ground-truth files into a temporary ".json" file.
   Create a list of all the class names present in the ground-truth (gt_classes).
"""
# get a list with the ground-truth files
ground_truth_files_list = glob.glob('ground-truth/*.txt')
if len(ground_truth_files_list) == 0:
  error("Error: No ground-truth files found!")
ground_truth_files_list.sort()
# dictionary with counter per class
gt_counter_per_class = {}
#ground_truth_files_list -> files with ground truth 
# 

for txt_file in ground_truth_files_list:
  #print(txt_file)
  file_id = txt_file.split(".txt",1)[0] # gives a number
  file_id = os.path.basename(os.path.normpath(file_id))
  # check if there is a correspondent predicted objects file
  if not os.path.exists('predicted/' + file_id + ".txt"):
    error_msg = "Error. File not found: predicted/" +  file_id + ".txt\n"
    error_msg += "(You can avoid this error message by running extra/intersect-gt-and-pred.py)"
    error(error_msg)
  lines_list = file_lines_to_list(txt_file)
  # create ground-truth dictionary
  bounding_boxes = []
  for line in lines_list:
    try:
        class_name, left, top, right, bottom = line.split()
    except ValueError:
      error_msg = "Error: File " + txt_file + " in the wrong format.\n"
      error_msg += " Expected: <class_name> <left> <top> <right> <bottom> ['difficult']\n"
      error_msg += " Received: " + line
      error_msg += "\n\nIf you have a <class_name> with spaces between words you should remove them\n"
      error_msg += "by running the script \"remove_space.py\" or \"rename_class.py\" in the \"extra/\" folder."
      error(error_msg)
    bbox = left + " " + top + " " + right + " " +bottom

    bounding_boxes.append({"class_name":class_name, "bbox":bbox, "used":False})
        # count that object
    gt_counter_per_class[class_name] += 1
  #is class name 
  # dump bounding_boxes into a ".json" file
  with open(tmp_files_path + "/" + file_id + "_ground_truth.json", 'w') as outfile:
    json.dump(bounding_boxes, outfile)

gt_classes = list(gt_counter_per_class.keys())
# let's sort the classes alphabetically
gt_classes = sorted(gt_classes)
n_classes = len(gt_classes)
#print(gt_classes)
#print(gt_counter_per_class)

"""
 Check format of the flag --set-class-iou (if used)
  e.g. check if class exists
"""
if specific_iou_flagged:
  n_args = len(args.set_class_iou)
  error_msg = \
    '\n --set-class-iou [class_1] [IoU_1] [class_2] [IoU_2] [...]'
  if n_args % 2 != 0:
    error('Error, missing arguments. Flag usage:' + error_msg)
  # [class_1] [IoU_1] [class_2] [IoU_2]
  # specific_iou_classes = ['class_1', 'class_2']
  specific_iou_classes = args.set_class_iou[::2] # even
  # iou_list = ['IoU_1', 'IoU_2']
  iou_list = args.set_class_iou[1::2] # odd
  if len(specific_iou_classes) != len(iou_list):
    error('Error, missing arguments. Flag usage:' + error_msg)
  for tmp_class in specific_iou_classes:
    if tmp_class not in gt_classes:
          error('Error, unknown class \"' + tmp_class + '\". Flag usage:' + error_msg)
  for num in iou_list:
    if not is_float_between_0_and_1(num):
      error('Error, IoU must be between 0.0 and 1.0. Flag usage:' + error_msg)

"""
 Predicted
   Load each of the predicted files into a temporary ".json" file.
"""
# get a list with the predicted files
predicted_files_list = glob.glob('predicted/*.txt')
predicted_files_list.sort()
# ymin, xmin, ymax, xmax
for class_index, class_name in enumerate(gt_classes):
  bounding_boxes = []
  for txt_file in predicted_files_list:
    #print(txt_file)
    # the first time it checks if all the corresponding ground-truth files exist
    file_id = txt_file.split(".txt",1)[0] # get file name 
    file_id = os.path.basename(os.path.normpath(file_id)) 
    if class_index == 0:
      if not os.path.exists('ground-truth/' + file_id + ".txt"):
        error_msg = "Error. File not found: ground-truth/" +  file_id + ".txt\n"
        error_msg += "(You can avoid this error message by running extra/intersect-gt-and-pred.py)"
        error(error_msg)
    lines = file_lines_to_list(txt_file)
    for line in lines:
      try:
        tmp_class_name, confidence, left, top, right, bottom = line.split()
      except ValueError:
        error_msg = "Error: File " + txt_file + " in the wrong format.\n"
        error_msg += " Expected: <class_name> <confidence> <left> <top> <right> <bottom>\n"
        error_msg += " Received: " + line
        error(error_msg)
      if tmp_class_name == class_name:
        #print("match")
        bbox = left + " " + top + " " + right + " " +bottom
        bounding_boxes.append({"confidence":confidence, "file_id":file_id, "bbox":bbox})
        #print(bounding_boxes)
  # sort predictions by decreasing confidence
  bounding_boxes.sort(key=lambda x:float(x['confidence']), reverse=True)
  with open(tmp_files_path + "/" + class_name + "_predictions.json", 'w') as outfile:
    json.dump(bounding_boxes, outfile)

#####################################
#####################################
#####################################
#actually holding the values


"""
 Calculate the AP for each class
"""
sum_AP = 0.0
ap_dictionary = {}
# open file to store the results
with open(results_files_path + "/results.txt", 'w') as results_file:
  results_file.write("# AP and precision/recall per class\n")
  count_true_positives = {}
  for class_index, class_name in enumerate(gt_classes):
    count_true_positives[class_name] = 0
    """
     Load predictions of that class
    """
    predictions_file = tmp_files_path + "/" + class_name + "_predictions.json"
    predictions_data = json.load(open(predictions_file)) # the json file, loads dictionary of lists

    """
     Assign predictions to ground truth objects
    """
    nd = len(predictions_data)
    tp = [0] * nd # creates an array of zeros of size nd
    fp = [0] * nd
    for idx, prediction in enumerate(predictions_data):
      file_id = prediction["file_id"]
      if show_animation:
        # find ground truth image
        ground_truth_img = glob.glob1(img_path, file_id + ".*")
        #tifCounter = len(glob.glob1(myPath,"*.tif"))
        if len(ground_truth_img) == 0:
          error("Error. Image not found with id: " + file_id)
        elif len(ground_truth_img) > 1:
          error("Error. Multiple image with id: " + file_id)
        else: # found image
          #print(img_path + "/" + ground_truth_img[0])
          # Load image
          img = cv2.imread(img_path + "/" + ground_truth_img[0])
          # load image with draws of multiple detections
          img_cumulative_path = results_files_path + "/images/" + ground_truth_img[0]
          if os.path.isfile(img_cumulative_path):
            img_cumulative = cv2.imread(img_cumulative_path)
          else:
            img_cumulative = img.copy()
          # Add bottom border to image
          bottom_border = 60
          BLACK = [0, 0, 0]
          img = cv2.copyMakeBorder(img, 0, bottom_border, 0, 0, cv2.BORDER_CONSTANT, value=BLACK)
      # assign prediction to ground truth object if any
      #   open ground-truth with that file_id
      gt_file = tmp_files_path + "/" + file_id + "_ground_truth.json"
      ground_truth_data = json.load(open(gt_file))
      ovmax = -1
      gt_match = -1
      # load prediction bounding-box
      bb = [ float(x) for x in prediction["bbox"].split() ]
      for obj in ground_truth_data:
        # look for a class_name match
        if obj["class_name"] == class_name:
          bbgt = [ float(x) for x in obj["bbox"].split() ]
          bi = [max(bb[0],bbgt[0]), max(bb[1],bbgt[1]), min(bb[2],bbgt[2]), min(bb[3],bbgt[3])]
          iw = bi[2] - bi[0] + 1
          ih = bi[3] - bi[1] + 1
          if iw > 0 and ih > 0:
            # compute overlap (IoU) = area of intersection / area of union
            ua = (bb[2] - bb[0] + 1) * (bb[3] - bb[1] + 1) + (bbgt[2] - bbgt[0]
                    + 1) * (bbgt[3] - bbgt[1] + 1) - iw * ih
            ov = iw * ih / ua
            if ov > ovmax:
              ovmax = ov
              gt_match = obj

      # assign prediction as true positive/don't care/false positive
      if show_animation:
        status = "NO MATCH FOUND!" # status is only used in the animation
      # set minimum overlap
      min_overlap = MINOVERLAP
      if specific_iou_flagged:
        if class_name in specific_iou_classes:
          index = specific_iou_classes.index(class_name)
          min_overlap = float(iou_list[index])
      if ovmax >= min_overlap:
        if "difficult" not in gt_match:
            if not bool(gt_match["used"]):
              # true positive
              tp[idx] = 1
              gt_match["used"] = True
              count_true_positives[class_name] += 1
              # update the ".json" file
              with open(gt_file, 'w') as f:
                  f.write(json.dumps(ground_truth_data))
              if show_animation:
                status = "MATCH!"
            else:
              # false positive (multiple detection)
              fp[idx] = 1
              if show_animation:
                status = "REPEATED MATCH!"
      else:
        # false positive
        fp[idx] = 1
        if ovmax > 0:
          status = "INSUFFICIENT OVERLAP"

      """
       Draw image to show animation
      """
      if show_animation:
        height, widht = img.shape[:2]
        # colors (OpenCV works with BGR)
        white = (255,255,255)
        light_blue = (255,200,100)
        green = (0,255,0)
        light_red = (30,30,255)
        # 1st line
        margin = 10
        v_pos = int(height - margin - (bottom_border / 2))
        text = "Image: " + ground_truth_img[0] + " "
        img, line_width = draw_text_in_image(img, text, (margin, v_pos), white, 0)
        text = "Class [" + str(class_index) + "/" + str(n_classes) + "]: " + class_name + " "
        img, line_width = draw_text_in_image(img, text, (margin + line_width, v_pos), light_blue, line_width)
        if ovmax != -1:
          color = light_red
          if status == "INSUFFICIENT OVERLAP":
            text = "IoU: {0:.2f}% ".format(ovmax*100) + "< {0:.2f}% ".format(min_overlap*100)
          else:
            text = "IoU: {0:.2f}% ".format(ovmax*100) + ">= {0:.2f}% ".format(min_overlap*100)
            color = green
          img, _ = draw_text_in_image(img, text, (margin + line_width, v_pos), color, line_width)
        # 2nd line
        v_pos += int(bottom_border / 2)
        rank_pos = str(idx+1) # rank position (idx starts at 0)
        text = "Prediction #rank: " + rank_pos + " confidence: {0:.2f}% ".format(float(prediction["confidence"])*100)
        img, line_width = draw_text_in_image(img, text, (margin, v_pos), white, 0)
        color = light_red
        if status == "MATCH!":
          color = green
        text = "Result: " + status + " "
        img, line_width = draw_text_in_image(img, text, (margin + line_width, v_pos), color, line_width)

        font = cv2.FONT_HERSHEY_SIMPLEX
        if ovmax > 0: # if there is intersections between the bounding-boxes
          bbgt = [ int(x) for x in gt_match["bbox"].split() ]
          cv2.rectangle(img,(bbgt[0],bbgt[1]),(bbgt[2],bbgt[3]),light_blue,2)
          cv2.rectangle(img_cumulative,(bbgt[0],bbgt[1]),(bbgt[2],bbgt[3]),light_blue,2)
          cv2.putText(img_cumulative, class_name, (bbgt[0],bbgt[1] - 5), font, 0.6, light_blue, 1, cv2.LINE_AA)
        bb = [int(i) for i in bb]
        cv2.rectangle(img,(bb[0],bb[1]),(bb[2],bb[3]),color,2)
        cv2.rectangle(img_cumulative,(bb[0],bb[1]),(bb[2],bb[3]),color,2)
        cv2.putText(img_cumulative, class_name, (bb[0],bb[1] - 5), font, 0.6, color, 1, cv2.LINE_AA)
        # show image
        cv2.imshow("Animation", img)
        cv2.waitKey(20) # show for 20 ms
        # save image to results
        output_img_path = results_files_path + "/images/single_predictions/" + class_name + "_prediction" + str(idx) + ".jpg"
        cv2.imwrite(output_img_path, img)
        # save the image with all the objects drawn to it
        cv2.imwrite(img_cumulative_path, img_cumulative)

    #print(tp)
    # compute precision/recall
    cumsum = 0
    for idx, val in enumerate(fp):
      fp[idx] += cumsum
      cumsum += val
    cumsum = 0
    for idx, val in enumerate(tp):
      tp[idx] += cumsum
      cumsum += val
    #print(tp)
    rec = tp[:]
    for idx, val in enumerate(tp):
      rec[idx] = float(tp[idx]) / gt_counter_per_class[class_name]
    #print(rec)
    prec = tp[:]
    for idx, val in enumerate(tp):
      prec[idx] = float(tp[idx]) / (fp[idx] + tp[idx])
    #print(prec)

    ap, mrec, mprec = voc_ap(rec, prec)
    sum_AP += ap
    text = "{0:.2f}%".format(ap*100) + " = " + class_name + " AP  " #class_name + " AP = {0:.2f}%".format(ap*100)
    """
     Write to results.txt
    """
    rounded_prec = [ '%.2f' % elem for elem in prec ]
    rounded_rec = [ '%.2f' % elem for elem in rec ]
    results_file.write(text + "\n Precision: " + str(rounded_prec) + "\n Recall   :" + str(rounded_rec) + "\n\n")
    if not args.quiet:
      print(text)
    ap_dictionary[class_name] = ap

    """
     Draw plot
    """
    if draw_plot:
      plt.plot(rec, prec, '-o')
      # add a new penultimate point to the list (mrec[-2], 0.0)
      # since the last line segment (and respective area) do not affect the AP value
      area_under_curve_x = mrec[:-1] + [mrec[-2]] + [mrec[-1]]
      area_under_curve_y = mprec[:-1] + [0.0] + [mprec[-1]]
      plt.fill_between(area_under_curve_x, 0, area_under_curve_y, alpha=0.2, edgecolor='r')
      # set window title
      fig = plt.gcf() # gcf - get current figure
      fig.canvas.set_window_title('AP ' + class_name)
      # set plot title
      plt.title('class: ' + text)
      #plt.suptitle('This is a somewhat long figure title', fontsize=16)
      # set axis titles
      plt.xlabel('Recall')
      plt.ylabel('Precision')
      # optional - set axes
      axes = plt.gca() # gca - get current axes
      axes.set_xlim([0.0,1.0])
      axes.set_ylim([0.0,1.05]) # .05 to give some extra space
      # Alternative option -> wait for button to be pressed
      #while not plt.waitforbuttonpress(): pass # wait for key display
      # Alternative option -> normal display
      #plt.show()
      # save the plot
      fig.savefig(results_files_path + "/classes/" + class_name + ".png")
      plt.cla() # clear axes for next plot

  if show_animation:
    cv2.destroyAllWindows()

  results_file.write("\n# mAP of all classes\n")
  mAP = sum_AP / n_classes
  text = "mAP = {0:.2f}%".format(mAP*100)
  results_file.write(text + "\n")
  print(text)

# remove the tmp_files directory
shutil.rmtree(tmp_files_path)

"""
 Count total of Predictions
"""
# iterate through all the files
pred_counter_per_class = {}
#all_classes_predicted_files = set([])
for txt_file in predicted_files_list:
  # get lines to list
  lines_list = file_lines_to_list(txt_file)
  for line in lines_list:
    class_name = line.split()[0]
    # check if class is in the ignore list, if yes skip
    if class_name in args.ignore:
      continue
    # count that object
    if class_name in pred_counter_per_class:
      pred_counter_per_class[class_name] += 1
    else:
      # if class didn't exist yet
      pred_counter_per_class[class_name] = 1
#print(pred_counter_per_class)
pred_classes = list(pred_counter_per_class.keys())


"""
 Plot the total number of occurences of each class in the ground-truth
"""
if draw_plot:
  window_title = "Ground-Truth Info"
  plot_title = "Ground-Truth\n"
  plot_title += "(" + str(len(ground_truth_files_list)) + " files and " + str(n_classes) + " classes)"
  x_label = "Number of objects per class"
  output_path = results_files_path + "/Ground-Truth Info.png"
  to_show = False
  plot_color = 'forestgreen'
  draw_plot_func(
    gt_counter_per_class,
    n_classes,
    window_title,
    plot_title,
    x_label,
    output_path,
    to_show,
    plot_color,
    '',
    )

"""
 Write number of ground-truth objects per class to results.txt
"""
with open(results_files_path + "/results.txt", 'a') as results_file:
  results_file.write("\n# Number of ground-truth objects per class\n")
  for class_name in sorted(gt_counter_per_class):
    results_file.write(class_name + ": " + str(gt_counter_per_class[class_name]) + "\n")

"""
 Finish counting true positives
"""
for class_name in pred_classes:
  # if class exists in predictions but not in ground-truth then there are no true positives in that class
  if class_name not in gt_classes:
    count_true_positives[class_name] = 0
#print(count_true_positives)

"""
 Plot the total number of occurences of each class in the "predicted" folder
"""
if draw_plot:
  window_title = "Predicted Objects Info"
  # Plot title
  plot_title = "Predicted Objects\n"
  plot_title += "(" + str(len(predicted_files_list)) + " files and "
  count_non_zero_values_in_dictionary = sum(int(x) > 0 for x in list(pred_counter_per_class.values()))
  plot_title += str(count_non_zero_values_in_dictionary) + " detected classes)"
  # end Plot title
  x_label = "Number of objects per class"
  output_path = results_files_path + "/Predicted Objects Info.png"
  to_show = False
  plot_color = 'forestgreen'
  true_p_bar = count_true_positives
  draw_plot_func(
    pred_counter_per_class,
    len(pred_counter_per_class),
    window_title,
    plot_title,
    x_label,
    output_path,
    to_show,
    plot_color,
    true_p_bar
    )

"""
 Write number of predicted objects per class to results.txt
"""
with open(results_files_path + "/results", 'a') as results_file:
  results_file.write("\n# Number of predicted objects per class\n")
  for class_name in sorted(pred_classes):
    n_pred = pred_counter_per_class[class_name]
    text = class_name + ": " + str(n_pred)
    text += " (tp:" + str(count_true_positives[class_name]) + ""
    text += ", fp:" + str(n_pred - count_true_positives[class_name]) + ")\n"
    results_file.write(text)

"""
 Draw mAP plot (Show AP's of all classes in decreasing order)
"""
if draw_plot:
  window_title = "mAP"
  plot_title = "mAP = {0:.2f}%".format(mAP*100)
  x_label = "Average Precision"
  output_path = results_files_path + "/mAP.png"
  to_show = True
  plot_color = 'royalblue'
  draw_plot_func(
    ap_dictionary,
    n_classes,
    window_title,
    plot_title,
    x_label,
    output_path,
    to_show,
    plot_color,
    ""
    )
