# Supplementary material for: PyMouseTracks: Flexible Computer Vision and RFID-Based System for Multiple Mouse Tracking and Behavioral Assessment
Source: eNeuro. 2023 May 12;10(5):ENEURO.0127-22.2023. doi: 10.1523/ENEURO.0127-22.2023 (PMC10198609; doi:10.1523/ENEURO.0127-22.2023)
Supplement: Extended Data 2. — PMT offline data analysis module. Complete software package for offline data analysis. The package was installed and ran in an Anaconda environment (https://www.anaconda.com). Code was tested on a Windows 10 PC (AMD Ryzen 7 5800X; 64 GB; RTX 2080Ti) and Linux (Ubuntu 20.04.2 LTS) PC (Intel i7-7800X; 94 GB; GTX Titan X). Figure Contributions: Tony Fong wrote and tested the software. This extended data file supports Figure 1. Download Extended Data 2, ZIP file. [file enu-eN-MNT-0127-22-s17.zip › ED2 PMT Offline Data Analysis Module/PRT/notebooks/sample_use1.ipynb]

# %% [code]
#imports necessary packages for analysis 
#please run the following in the PMT environment with a CUDA PC
wdir='C:\\Users\\Tony\\PRT\\' # changes working directory to PMT
import os
os.chdir(wdir)
from PyRodentTracks import PRT_analysis,PRT_train
import numpy as np
import pandas as pd
import time 

# %% [markdown]
**Trainning Example**

# %% [code]
#create config file for trainning and analysis 
train_sample = PRT_train('D:/trainer/',creat_new=True)
#edit the config.ini file at location to desire settings and the load 
#please read the setup pdf for more details on the parameters 
train_sample.load_config()

# %% [code]
#extract trainning frames from sample videos
train_vidpath='D:/notebook_test/' 
vids2add = [train_vidpath+i for i in os.listdir(train_vidpath)] # list of absolute path to the videos
train_sample.add_vids(vids2add)
train_sample.extractframes()

# %% [code]
#opens up label_imgs gui to label the imgs
#please refere to the pdf guide for correct label settings
train_sample.label_imgs()

# %% [code]
#generates a trainning folder to use to train weights in darknet or colab
#please refer to the guide pdf on using darknet (install/docker)
#the colab notebook for trainning is on our github in the notebook directory
#please look forward for future versions where trainning will be done in python
train_sample.generate_trainset()

# %% [markdown]
**Analysis Example of Tracker_rpi Data**

# %% [code]
#Starting the analysis process for PMT
#load the config file and the video folder of interest
#for mutiple mice, we can only analyze data in the format 
#generated from the tracker_rpi
#for the configurations please follow the pdf guide
#example of video containning 4 mice
config_path = 'D:/trainer/config.ini'
test_vid = 'D:/notebook_test/test1/'
test=PRT_analysis(test_vid,config_path)

# %% [code]
#performs the yolov4 detections and saves it in a csv
test.detect_mice()

# %% [code]
#complete analysis pipeline
test.load_RFID() #loads the readings from rfid readers 
test.load_dets() #loads the detections made by Yolo
test.RFID_match() #starts the Sort-ID generation and matching with RFID readings
test.find_activte_mice() # finds mice that were active
test.compile_travel_trjectories() #generates individual travel trajectories of each mouse

# %% [code]
#Generates track video for verifications
test.generate_track_video() 

# %% [markdown]
**Analysis of Single Mouse Video Not Generated by Tracker_rpi**

# %% [code]
#No RFID readings required
#assumes a certain frame rate for videos
#as normal videos do not have timestamp for frames

# %% [code]
import video_formater as vf
vid_path=vf.convert2pmt('D:/notebook_test/single_test.avi',30,vid_type='.avi')#vid_type can take in .mp4 or .avi

# %% [code]
#performs the analysis with the normal PMT pipeline
config_path = 'D:/trainer/config.ini'
test=PRT_analysis(vid_path,config_path)
test.detect_mice() #detects mice
test.load_RFID() #loads the readings from rfid readers 
test.load_dets() #loads the detections made by Yolo
test.RFID_match() #starts the Sort-ID generation and matching with RFID readings
test.find_activte_mice() # finds mice that were active
test.compile_travel_trjectories() #generates individual travel trajectories of each mouse

# %% [code]
#Generates track video for verifications
test.generate_track_video()
