# Supplementary material for: PyMouseTracks: Flexible Computer Vision and RFID-Based System for Multiple Mouse Tracking and Behavioral Assessment
Source: eNeuro. 2023 May 12;10(5):ENEURO.0127-22.2023. doi: 10.1523/ENEURO.0127-22.2023 (PMC10198609; doi:10.1523/ENEURO.0127-22.2023)
Supplement: Extended Data 2. — PMT offline data analysis module. Complete software package for offline data analysis. The package was installed and ran in an Anaconda environment (https://www.anaconda.com). Code was tested on a Windows 10 PC (AMD Ryzen 7 5800X; 64 GB; RTX 2080Ti) and Linux (Ubuntu 20.04.2 LTS) PC (Intel i7-7800X; 94 GB; GTX Titan X). Figure Contributions: Tony Fong wrote and tested the software. This extended data file supports Figure 1. Download Extended Data 2, ZIP file. [file enu-eN-MNT-0127-22-s17.zip › ED2 PMT Offline Data Analysis Module/PRT/prt_utils/sort.py]

"""
    SORT: A Simple, Online and Realtime Tracker
    Copyright (C) 2016 Alex Bewley alex@dynamicdetection.com
    This program is free software: you can redistribute it and/or modify
    it under the terms of the GNU General Public License as published by
    the Free Software Foundation, either version 3 of the License, or
    (at your option) any later version.
    This program is distributed in the hope that it will be useful,
    but WITHOUT ANY WARRANTY; without even the implied warranty of
    MERCHANTABILITY or FITNESS FOR A PARTICULAR PURPOSE.  See the
    GNU General Public License for more details.
    You should have received a copy of the GNU General Public License
    along with this program.  If not, see <http://www.gnu.org/licenses/>.
"""
from __future__ import print_function
from numba import jit
import numpy as np
#from sklearn.utils.linear_assignment_ import linear_assignment
from scipy.optimize import linear_sum_assignment
from filterpy.kalman import KalmanFilter

@jit
def iou(bb_test,bb_gt):
  """
  Computes IUO between two bboxes in the form [x1,y1,x2,y2]
  """
  xx1 = np.maximum(bb_test[0], bb_gt[0])
  yy1 = np.maximum(bb_test[1], bb_gt[1])
  xx2 = np.minimum(bb_test[2], bb_gt[2])
  yy2 = np.minimum(bb_test[3], bb_gt[3])
  w = np.maximum(0., xx2 - xx1)
  h = np.maximum(0., yy2 - yy1)
  wh = w * h
  o = wh / ((bb_test[2]-bb_test[0])*(bb_test[3]-bb_test[1])
    + (bb_gt[2]-bb_gt[0])*(bb_gt[3]-bb_gt[1]) - wh)
  return(o)

def convert_bbox_to_z(bbox):
  """
  Takes a bounding box in the form [x1,y1,x2,y2] and returns z in the form
    [x,y,s,r] where x,y is the centre of the box and s is the scale/area and r is
    the aspect ratio
  """
  w = bbox[2]-bbox[0]
  h = bbox[3]-bbox[1]
  x = bbox[0]+w/2.
  y = bbox[1]+h/2.
  s = w*h    #scale is just area
  r = w/float(h)
  return np.array([x,y,s,r]).reshape((4,1))

def convert_x_to_bbox(x,score=None):
  """
  Takes a bounding box in the centre form [x,y,s,r] and returns it in the form
    [x1,y1,x2,y2] where x1,y1 is the top left and x2,y2 is the bottom right
  """
  w = np.sqrt(x[2]*x[3])
  h = x[2]/w
  if(score==None):
    return np.array([x[0]-w/2.,x[1]-h/2.,x[0]+w/2.,x[1]+h/2.]).reshape((1,4))
  else:
    return np.array([x[0]-w/2.,x[1]-h/2.,x[0]+w/2.,x[1]+h/2.,score]).reshape((1,5))

class KalmanBoxTracker(object):
  """
  This class represents the internel state of individual tracked objects observed as bbox.
  """
  count = 0
  def __init__(self,bbox):
    """
    Initialises a tracker using initial bounding box.
    """
    #define constant velocity model
    self.kf = KalmanFilter(dim_x=7, dim_z=4)
    self.kf.F = np.array([[1,0,0,0,1,0,0],[0,1,0,0,0,1,0],[0,0,1,0,0,0,1],[0,0,0,1,0,0,0],  [0,0,0,0,1,0,0],[0,0,0,0,0,1,0],[0,0,0,0,0,0,1]])
    self.kf.H = np.array([[1,0,0,0,0,0,0],[0,1,0,0,0,0,0],[0,0,1,0,0,0,0],[0,0,0,1,0,0,0]])
    self.kf.R[2:,2:] *= 10.
    self.kf.P[4:,4:] *= 10000. #give high uncertainty to the unobservable initial velocities
    self.kf.P *= 10.
    self.kf.Q[-1,-1] *= 0.01
    self.kf.Q[4:,4:] *= 0.01

    self.kf.x[:4] = convert_bbox_to_z(bbox)
    self.time_since_update = 0
    self.id = KalmanBoxTracker.count
    KalmanBoxTracker.count += 1
    self.history = []
    self.hits = 0
    self.hit_streak = 0
    self.age = 0


  def update(self,bbox):
    """
    Updates the state vector with observed bbox.
    """
    self.time_since_update = 0
    self.hits += 1
    self.hit_streak += 1
    self.kf.update(convert_bbox_to_z(bbox))
    self.history[-1] = convert_bbox_to_z(self.kf.x)

  def predict(self):
    """
    Advances the state vector and returns the predicted bounding box estimate.
    """
    if((self.kf.x[6]+self.kf.x[2])<=0):
      self.kf.x[6] *= 0.0
    self.kf.predict()
    self.age += 1
    if(self.time_since_update>0):
      self.hit_streak = 0
    self.time_since_update += 1
    self.history.append(convert_x_to_bbox(self.kf.x))
    return self.history[-1]

  def get_state(self):
    """
    Returns the current bounding box estimate.
    """
    return convert_x_to_bbox(self.kf.x)


def associate_detections_to_trackers(detections,trackers,iou_threshold = 0.05):#original iou is 0.3
  """
  Assigns detections to tracked object (both represented as bounding boxes)
  Returns 3 lists of matches, unmatched_detections and unmatched_trackers
  """
  if(len(trackers)==0) or (len(detections)==0):
    return np.empty((0,2),dtype=int), np.arange(len(detections)), np.empty((0,5),dtype=int)
  iou_matrix = np.zeros((len(detections),len(trackers)),dtype=np.float32)

  for d,det in enumerate(detections):
    for t,trk in enumerate(trackers):
      iou_matrix[d,t] = iou(det,trk)
  matched_indices = linear_sum_assignment(-iou_matrix)
  matched_indices=np.array(list(zip(*matched_indices)))

  unmatched_detections = []
  for d,det in enumerate(detections):
    if(d not in matched_indices[:,0]):
      unmatched_detections.append(d)
  unmatched_trackers = []
  for t,trk in enumerate(trackers):
    if(t not in matched_indices[:,1]):
      unmatched_trackers.append(t)

  #filter out matched with low IOU
  matches = []
  for m in matched_indices:
    if(iou_matrix[m[0],m[1]]<iou_threshold):
      unmatched_detections.append(m[0])
      unmatched_trackers.append(m[1])
    else:
      matches.append(m.reshape(1,2))
  if(len(matches)==0):
    matches = np.empty((0,2),dtype=int)
  else:
    matches = np.concatenate(matches,axis=0)

  return matches, np.array(unmatched_detections), np.array(unmatched_trackers)


class Sort(object):
  def __init__(self,n_mice,max_age=45,min_hits=0,iou_threshold= 0.05):
    """
    Sets key parameters for SORT
    """
    self.max_age = max_age
    self.min_hits = min_hits
    self.trackers = []
    self.frame_count = 0
    self.iou_match_thres = iou_threshold
    self.n_mice=n_mice
  def update(self,dets):
    """
    Params:
      dets - a numpy array of detections in the format [[x,y,w,h,score],[x,y,w,h,score],...]
    Requires: this method must be called once for each frame even with empty detections.
    Returns the a similar array, where the last column is the object ID.
    NOTE: The number of objects returned may differ from the number of detections provided.
    """
    #if no dets fed returns an empty array
    if len(dets)==0:
        return np.empty((0,5))
    self.frame_count += 1
    #get predicted locations from existing trackers.
    trks = np.zeros((len(self.trackers),5))
    to_del = []
    ret = []
    #based on trk history predicts
    for t,trk in enumerate(trks):
      pos = self.trackers[t].predict()[0]
      trk[:] = [pos[0], pos[1], pos[2], pos[3], 0]
      if(np.any(np.isnan(pos))):
        to_del.append(t)
    trks = np.ma.compress_rows(np.ma.masked_invalid(trks))
    for t in reversed(to_del):
      self.trackers.pop(t)
    #matches preds to dets
    matched, unmatched_dets, unmatched_trks = associate_detections_to_trackers(dets,trks,iou_threshold=self.iou_match_thres)

    for t,trk in enumerate(self.trackers):
      if(t not in unmatched_trks):
        d = matched[np.where(matched[:,1]==t)[0],0]
        trk.update(dets[d,:][0])
    for i in unmatched_dets:
        #print(dets)
        #print(dets[i,:])
        trk = KalmanBoxTracker(dets[i,:])
        self.trackers.append(trk)
        #if self.frame_count >11050:
        #    print(trk.id)
        #    import sys
        #    sys.exit()
    #self modified
    unmatched_tracks=[]
    if len(unmatched_trks) !=0:
        for track_inde in unmatched_trks:
            unmatched_tracks.append(trks[track_inde])
    #self_modified
    i = len(self.trackers)
    for trk in reversed(self.trackers):
        d = trk.get_state()[0]
        if (trk.time_since_update < 1) and (trk.hit_streak >= self.min_hits or self.frame_count <= self.min_hits):
          ret.append(np.concatenate((d,[trk.id+1])).reshape(1,-1)) # +1 as MOT benchmark requires positive
        i -= 1
        if(trk.time_since_update > self.max_age):
          self.trackers.pop(i)
    if(len(ret)>0):
      return np.concatenate(ret),np.asarray(unmatched_tracks)
    if self.n_mice ==1:
        if len(ret)==0 and len(dets) == 1:
            #print(dets)
            a=np.append(dets[0][:4],2)
            #print(type(a))
            #import sys
            #sys.exit()
            return np.asarray([a]),np.asarray(unmatched_tracks)
    return np.empty((0,5))

  def reset_count(self):
    KalmanBoxTracker.count=0
