# Supplementary material for: PyMouseTracks: Flexible Computer Vision and RFID-Based System for Multiple Mouse Tracking and Behavioral Assessment
Source: eNeuro. 2023 May 12;10(5):ENEURO.0127-22.2023. doi: 10.1523/ENEURO.0127-22.2023 (PMC10198609; doi:10.1523/ENEURO.0127-22.2023)
Supplement: Extended Data 2. — PMT offline data analysis module. Complete software package for offline data analysis. The package was installed and ran in an Anaconda environment (https://www.anaconda.com). Code was tested on a Windows 10 PC (AMD Ryzen 7 5800X; 64 GB; RTX 2080Ti) and Linux (Ubuntu 20.04.2 LTS) PC (Intel i7-7800X; 94 GB; GTX Titan X). Figure Contributions: Tony Fong wrote and tested the software. This extended data file supports Figure 1. Download Extended Data 2, ZIP file. [file enu-eN-MNT-0127-22-s17.zip › ED2 PMT Offline Data Analysis Module/PRT/requirements.txt]

jupyter
tensorflow-gpu==2.3.1
opencv-python==4.1.1.26
scikit-image
filterpy
pandas
shapely
scipy>=1.4.1
sklearn
fastdtw
networkx
seaborn
torch
h5py
numba==0.50.0
pyDOE2>=1.3.0
lap==0.4.0
lxml
tqdm
absl-py
matplotlib
easydict
pillow
traja
decord
labelImg
numpy==1.18.5
pyqtwebengine
ffmpy
lxml
tqdm
absl-py
easydict
pillow
filterpy
imutils
rdp
