# Supplementary material for: PyMouseTracks: Flexible Computer Vision and RFID-Based System for Multiple Mouse Tracking and Behavioral Assessment
Source: eNeuro. 2023 May 12;10(5):ENEURO.0127-22.2023. doi: 10.1523/ENEURO.0127-22.2023 (PMC10198609; doi:10.1523/ENEURO.0127-22.2023)
Supplement: Extended Data 2. — PMT offline data analysis module. Complete software package for offline data analysis. The package was installed and ran in an Anaconda environment (https://www.anaconda.com). Code was tested on a Windows 10 PC (AMD Ryzen 7 5800X; 64 GB; RTX 2080Ti) and Linux (Ubuntu 20.04.2 LTS) PC (Intel i7-7800X; 94 GB; GTX Titan X). Figure Contributions: Tony Fong wrote and tested the software. This extended data file supports Figure 1. Download Extended Data 2, ZIP file. [file enu-eN-MNT-0127-22-s17.zip › ED2 PMT Offline Data Analysis Module/PRT/save_model.py]

import tensorflow as tf
from absl import app, flags, logging
from absl.flags import FLAGS
from core.yolov4 import YOLO, decode, filter_boxes
import core.utils as utils
from core.config import cfg
from prt_utils.configloader import train_config_loader
flags.DEFINE_string('weights', './data/yolov4.weights', 'path to weights file')
flags.DEFINE_string('output', './checkpoints/yolov4-416', 'path to output')
flags.DEFINE_string('config_file', './configs/config.ini', 'path to output')
flags.DEFINE_boolean('tiny', False, 'is yolo-tiny or not')
flags.DEFINE_integer('input_size', 416, 'define input size of export model')
flags.DEFINE_float('score_thres', 0.5, 'define score threshold')
flags.DEFINE_string('framework', 'tf', 'define what framework do you want to convert (tf, trt, tflite)')
flags.DEFINE_string('model', 'yolov4', 'yolov3 or yolov4')


def save_tf():
  ts = train_config_loader(FLAGS.config_file)
  print()
  STRIDES, ANCHORS, NUM_CLASS, XYSCALE = utils.load_config('yolov4',ts['classes'])
  input_layer = tf.keras.layers.Input([FLAGS.input_size, FLAGS.input_size, 3])
  feature_maps = YOLO(input_layer, NUM_CLASS, FLAGS.model, FLAGS.tiny)
  bbox_tensors = []
  prob_tensors = []
  if FLAGS.tiny:
    for i, fm in enumerate(feature_maps):
      if i == 0:
        output_tensors = decode(fm, FLAGS.input_size // 16, NUM_CLASS, STRIDES, ANCHORS, i, XYSCALE, FLAGS.framework)
      else:
        output_tensors = decode(fm, FLAGS.input_size // 32, NUM_CLASS, STRIDES, ANCHORS, i, XYSCALE, FLAGS.framework)
      bbox_tensors.append(output_tensors[0])
      prob_tensors.append(output_tensors[1])
  else:
    for i, fm in enumerate(feature_maps):
      if i == 0:
        output_tensors = decode(fm, FLAGS.input_size // 8, NUM_CLASS, STRIDES, ANCHORS, i, XYSCALE, FLAGS.framework)
      elif i == 1:
        output_tensors = decode(fm, FLAGS.input_size // 16, NUM_CLASS, STRIDES, ANCHORS, i, XYSCALE, FLAGS.framework)
      else:
        output_tensors = decode(fm, FLAGS.input_size // 32, NUM_CLASS, STRIDES, ANCHORS, i, XYSCALE, FLAGS.framework)
      bbox_tensors.append(output_tensors[0])
      prob_tensors.append(output_tensors[1])
  pred_bbox = tf.concat(bbox_tensors, axis=1)
  pred_prob = tf.concat(prob_tensors, axis=1)
  if FLAGS.framework == 'tflite':
    pred = (pred_bbox, pred_prob)
  else:
    boxes, pred_conf = filter_boxes(pred_bbox, pred_prob, score_threshold=FLAGS.score_thres, input_shape=tf.constant([FLAGS.input_size, FLAGS.input_size]))
    pred = tf.concat([boxes, pred_conf], axis=-1)
  model = tf.keras.Model(input_layer, pred)
  utils.load_weights(model, FLAGS.weights, FLAGS.model, FLAGS.tiny)
  model.summary()
  model.save(FLAGS.output)

def main(_argv):
  save_tf()

if __name__ == '__main__':
    try:
        app.run(main)
    except SystemExit:
        pass
