# Supplementary material for: PyMouseTracks: Flexible Computer Vision and RFID-Based System for Multiple Mouse Tracking and Behavioral Assessment
Source: eNeuro. 2023 May 12;10(5):ENEURO.0127-22.2023. doi: 10.1523/ENEURO.0127-22.2023 (PMC10198609; doi:10.1523/ENEURO.0127-22.2023)
Supplement: Extended Data 2. — PMT offline data analysis module. Complete software package for offline data analysis. The package was installed and ran in an Anaconda environment (https://www.anaconda.com). Code was tested on a Windows 10 PC (AMD Ryzen 7 5800X; 64 GB; RTX 2080Ti) and Linux (Ubuntu 20.04.2 LTS) PC (Intel i7-7800X; 94 GB; GTX Titan X). Figure Contributions: Tony Fong wrote and tested the software. This extended data file supports Figure 1. Download Extended Data 2, ZIP file. [file enu-eN-MNT-0127-22-s17.zip › ED2 PMT Offline Data Analysis Module/PRT/scripts/get_coco_dataset_2017.sh]

#!/bin/bash

### Recommended to run 'nohup ./<this_script> &' to prevent interruption from SSH session termination.

wait_to_finish() {
    for pid in "${download_pids[@]}"; do
        while kill -0 "$pid"; do
            sleep 30
        done
    done
}


# Update for default OS specific package manager.
# sudo yum -y install java-1.8.0
# sudo yum -y remove java-1.7.0-openjdk

mkdir -p coco/images/ coco/annotations/

download_pids=()

### 2017 COCO Dataset ###

echo "Downloading COCO dataset..."
curl -OL "http://images.cocodataset.org/zips/val2017.zip" &
download_pids+=("$!")
curl -OL "http://images.cocodataset.org/annotations/annotations_trainval2017.zip" &
download_pids+=("$!")

wait_to_finish download_pids

inflate_pids=()

unzip 'val2017.zip' -d coco/images/ &
inflate_pids+=("$!")
unzip 'annotations_trainval2017.zip' -d coco/annotations/ & # Inflates to 'coco/annotations'.
inflate_pids+=("$!")

wait_to_finish inflate_pids
