# Supplementary material for: PyMouseTracks: Flexible Computer Vision and RFID-Based System for Multiple Mouse Tracking and Behavioral Assessment
Source: eNeuro. 2023 May 12;10(5):ENEURO.0127-22.2023. doi: 10.1523/ENEURO.0127-22.2023 (PMC10198609; doi:10.1523/ENEURO.0127-22.2023)
Supplement: Extended Data 2. — PMT offline data analysis module. Complete software package for offline data analysis. The package was installed and ran in an Anaconda environment (https://www.anaconda.com). Code was tested on a Windows 10 PC (AMD Ryzen 7 5800X; 64 GB; RTX 2080Ti) and Linux (Ubuntu 20.04.2 LTS) PC (Intel i7-7800X; 94 GB; GTX Titan X). Figure Contributions: Tony Fong wrote and tested the software. This extended data file supports Figure 1. Download Extended Data 2, ZIP file. [file enu-eN-MNT-0127-22-s17.zip › ED2 PMT Offline Data Analysis Module/PRT/scripts/google_utils.py]

import os
import time

def gdrive_download(id='1HaXkef9z6y5l4vUnCYgdmEAj61c6bfWO', name='coco.zip'):
    # https://gist.github.com/tanaikech/f0f2d122e05bf5f971611258c22c110f
    # Downloads a file from Google Drive, accepting presented query
    # from utils.google_utils import *; gdrive_download()
    t = time.time()

    print('Downloading https://drive.google.com/uc?export=download&id=%s as %s... ' % (id, name), end='')
    os.remove(name) if os.path.exists(name) else None  # remove existing
    os.remove('cookie') if os.path.exists('cookie') else None

    # Attempt file download
    os.system("curl -c ./cookie -s -L \"https://drive.google.com/uc?export=download&id=%s\" > /dev/null" % id)
    if os.path.exists('cookie'):  # large file
        s = "curl -Lb ./cookie \"https://drive.google.com/uc?export=download&confirm=`awk '/download/ {print $NF}' ./cookie`&id=%s\" -o %s" % (
            id, name)
    else:  # small file
        s = "curl -s -L -o %s 'https://drive.google.com/uc?export=download&id=%s'" % (name, id)
    r = os.system(s)  # execute, capture return values
    os.remove('cookie') if os.path.exists('cookie') else None

    # Error check
    if r != 0:
        os.remove(name) if os.path.exists(name) else None  # remove partial
        print('Download error ')  # raise Exception('Download error')
        return r

    # Unzip if archive
    if name.endswith('.zip'):
        print('unzipping... ', end='')
        os.system('unzip -q %s' % name)  # unzip
        os.remove(name)  # remove zip to free space

    print('Done (%.1fs)' % (time.time() - t))
    return r

# gdrive_download("1cewMfusmPjYWbrnuJRuKhPMwRe_b9PaT", name='yolov4.weights')
