# Supplementary material for: PyMouseTracks: Flexible Computer Vision and RFID-Based System for Multiple Mouse Tracking and Behavioral Assessment
Source: eNeuro. 2023 May 12;10(5):ENEURO.0127-22.2023. doi: 10.1523/ENEURO.0127-22.2023 (PMC10198609; doi:10.1523/ENEURO.0127-22.2023)
Supplement: Extended Data 2. — PMT offline data analysis module. Complete software package for offline data analysis. The package was installed and ran in an Anaconda environment (https://www.anaconda.com). Code was tested on a Windows 10 PC (AMD Ryzen 7 5800X; 64 GB; RTX 2080Ti) and Linux (Ubuntu 20.04.2 LTS) PC (Intel i7-7800X; 94 GB; GTX Titan X). Figure Contributions: Tony Fong wrote and tested the software. This extended data file supports Figure 1. Download Extended Data 2, ZIP file. [file enu-eN-MNT-0127-22-s17.zip › ED2 PMT Offline Data Analysis Module/PRT/scripts/voc/get_voc2012.sh]

#!/usr/bin/env bash


PARENT_DIR="$( cd "$( dirname $( dirname $( dirname "${BASH_SOURCE[0]}" ) ) )" >/dev/null 2>&1 && pwd )"
DATA_DIR="$PARENT_DIR/data"

DATASET_NAME="VOCtrainval_11-May-2012"

wget -c -P $DATA_DIR http://host.robots.ox.ac.uk/pascal/VOC/voc2012/VOCtrainval_11-May-2012.tar

if [[ -d "$DATA_DIR/$DATASET_NAME" ]]; then
    echo "Already '$DATA_DIR/$DATASET_NAME' path exists."
    exit 1
fi

mkdir $DATA_DIR/$DATASET_NAME

tar xf $DATA_DIR/VOCtrainval_11-May-2012.tar -C $DATA_DIR/$DATASET_NAME
