# Supplementary material for: PyMouseTracks: Flexible Computer Vision and RFID-Based System for Multiple Mouse Tracking and Behavioral Assessment
Source: eNeuro. 2023 May 12;10(5):ENEURO.0127-22.2023. doi: 10.1523/ENEURO.0127-22.2023 (PMC10198609; doi:10.1523/ENEURO.0127-22.2023)
Supplement: Extended Data 2. — PMT offline data analysis module. Complete software package for offline data analysis. The package was installed and ran in an Anaconda environment (https://www.anaconda.com). Code was tested on a Windows 10 PC (AMD Ryzen 7 5800X; 64 GB; RTX 2080Ti) and Linux (Ubuntu 20.04.2 LTS) PC (Intel i7-7800X; 94 GB; GTX Titan X). Figure Contributions: Tony Fong wrote and tested the software. This extended data file supports Figure 1. Download Extended Data 2, ZIP file. [file enu-eN-MNT-0127-22-s17.zip › ED2 PMT Offline Data Analysis Module/PRT/scripts/voc/README.md]

# VOC Dataset

### Download

```bash
$ bash get_voc2012.sh
```

### Make names for VOC.

```bash
$ python voc_make_names.py [--anno_dir {Annotation directory}] [--output {OUTPUT_NAME}]

# example
$ python voc_make_name.py

$ python voc_make_name.py --anno_dir ../../data/voc/anno --output ../../data/classes/voc.names
```

### Convert VOC Dataset.

```bash
$ python voc_convert.py [--image_dir {Image directory}] [--anno_dir {Annotation directory}] [--train_list_txt {Path of Train list file}] [--val_list_txt {Path of Validation list file}] [--classes {Path of Classes file}] [--train_output {Path of Output file For Train}] [--val_output {Path of Output file For Val}]

#example
$ python voc_convert.py
```
