# Supplementary material for: PyMouseTracks: Flexible Computer Vision and RFID-Based System for Multiple Mouse Tracking and Behavioral Assessment
Source: eNeuro. 2023 May 12;10(5):ENEURO.0127-22.2023. doi: 10.1523/ENEURO.0127-22.2023 (PMC10198609; doi:10.1523/ENEURO.0127-22.2023)
Supplement: Extended Data 2. — PMT offline data analysis module. Complete software package for offline data analysis. The package was installed and ran in an Anaconda environment (https://www.anaconda.com). Code was tested on a Windows 10 PC (AMD Ryzen 7 5800X; 64 GB; RTX 2080Ti) and Linux (Ubuntu 20.04.2 LTS) PC (Intel i7-7800X; 94 GB; GTX Titan X). Figure Contributions: Tony Fong wrote and tested the software. This extended data file supports Figure 1. Download Extended Data 2, ZIP file. [file enu-eN-MNT-0127-22-s17.zip › ED2 PMT Offline Data Analysis Module/PRT/scripts/voc/voc_make_names.py]

import sys
import os

from absl import app, flags
from absl.flags import FLAGS
from lxml import etree


flags.DEFINE_string('anno_dir', '../../data/VOCtrainval_11-May-2012/VOCdevkit/VOC2012/Annotations', 'path to anno dir')
flags.DEFINE_string('output', '../../data/classes/voc2012.names', 'path to anno dir')


def make_names(anno_dir, output):
    labels_dict = {}

    anno_list = os.listdir(anno_dir)

    for anno_file in anno_list:
        p = os.path.join(anno_dir, anno_file)
        
        # Get annotation.
        root = etree.parse(p).getroot()
        names = root.xpath('//object/name')

        for n in names:
            labels_dict[n.text] = 0
    
    labels = list(labels_dict.keys())
    labels.sort()

    with open(output, 'w') as f:
        for l in labels:
            f.writelines(l + '\n')

    print(f"Done making a names's file ({os.path.abspath(output)})")


def main(_argv):
    make_names(FLAGS.anno_dir, FLAGS.output)


if __name__ == "__main__":
    try:
        app.run(main)
    except SystemExit:
        pass    
