# Supplementary material for: PyMouseTracks: Flexible Computer Vision and RFID-Based System for Multiple Mouse Tracking and Behavioral Assessment
Source: eNeuro. 2023 May 12;10(5):ENEURO.0127-22.2023. doi: 10.1523/ENEURO.0127-22.2023 (PMC10198609; doi:10.1523/ENEURO.0127-22.2023)
Supplement: Extended Data 2. — PMT offline data analysis module. Complete software package for offline data analysis. The package was installed and ran in an Anaconda environment (https://www.anaconda.com). Code was tested on a Windows 10 PC (AMD Ryzen 7 5800X; 64 GB; RTX 2080Ti) and Linux (Ubuntu 20.04.2 LTS) PC (Intel i7-7800X; 94 GB; GTX Titan X). Figure Contributions: Tony Fong wrote and tested the software. This extended data file supports Figure 1. Download Extended Data 2, ZIP file. [file enu-eN-MNT-0127-22-s17.zip › ED2 PMT Offline Data Analysis Module/PRT/video_formater.py]

import time
import os
import time
import cv2
import shutil

def convert2pmt(vid):
    dir_path = os.path.dirname(vid)
    basename = os.path.basename(vid)
    newfold = dir_path+basename[:-4]
    os.mkdir(newfold)
    shutil.move(vid, newfold+'/')
    with open(newfold+'/logs.txt','w') as f:
        f.writelines('mice:1\n')
        f.writelines('tags: 123')
    video =[newfold+'/'+z for z in os.listdir(newfold)][0]
    os.rename(video,newfold+'/raw.mp4')
    vid=cv2.VideoCapture(newfold+'/raw.mp4')
    vid_length = int(vid.get(cv2.CAP_PROP_FRAME_COUNT))
    current_time = time()
    frame_rate=40
    frame_constant = 1/frame_rate
    current_pts = 0
    frame_count = 0 
    with open(newfold+'/timestamps.csv','w') as f:
        f.writelines(f'StartTime: {time()}\n')
        f.writelines('frame,timestamp\n')
        for i in range(vid_length):
            f.writelines(f'{frame_count},{current_pts}\n')
            current_pts+=frame_constant
            frame_count+=1
    vid.release()
    
